# Supplementary material for: Electrocorticographic evidence of a common neurocognitive sequence for mentalizing about the self and others
Source: Nat Commun. 2022 Apr 8;13:1919. doi: 10.1038/s41467-022-29510-2 (PMC8993891; doi:10.1038/s41467-022-29510-2)
Supplement: Supplementary file 4 — Source Data [file 41467_2022_29510_MOESM4_ESM.xlsx]

## Sheet: Figs 3ef,4,5cde & Tbls 1,S1,S3
Source dataset: Figs. 3ef, 4, 5cde; Table 1; Supplementary Tables 1 & 3
Participant	ROI	Condition	Onset (ms)	Peak (ms)	Offset (ms)	Duration (ms)	Peak Power (z)	RT Behav (ms)	Choice Behav	VD1	VD2		NOTE: missing values are nonsignificant activations or outliers
03	visual	self		536		174	2.23263	2030.61	FALSE	-0.00785489	0.00395509
03	visual	self	43	346		456	3.51176	2030.61	FALSE	-0.00785489	0.00395509		Abbreviations:
03	visual	self	41	394		606	3.09988	2030.61	FALSE	-0.00785489	0.00395509		ROI = region of interest
03	visual	self	85	146		124	2.70538	2030.61	FALSE	-0.00785489	0.00395509		RT Behav = behavioral response time
03	visual	self		820	994	196	1.66442	819.116	TRUE	-0.0123423	0.00725145		Choice Behav = behavioral response choice
03	visual	self	201	850	998	596	3.69016	819.116	TRUE	-0.0123423	0.00725145		VD = visual dimension (visual dissimilarity, see Supplementary Methods)
03	visual	self	0	118	268	270	2.14926	819.116	TRUE	-0.0123423	0.00725145		ms = millisecond
03	visual	self	77	212		146	2.91094	819.116	TRUE	-0.0123423	0.00725145		z = z-score
03	visual	self	171	532	1064	644	1.59314	882.142	TRUE	0.00672064	0.00872381
03	visual	self	53	140	1056	746	3.75439	882.142	TRUE	0.00672064	0.00872381
03	visual	self	25	228	982	822	3.94979	882.142	TRUE	0.00672064	0.00872381
03	visual	self	147	246	502	318	3.93907	882.142	TRUE	0.00672064	0.00872381
03	visual	self	93	224		132	0.635383	839.826	TRUE	-0.0278528	0.0100061
03	visual	self	41	846	960	730	3.3958	839.826	TRUE	-0.0278528	0.0100061
03	visual	self	25	92	978	826	2.38349	839.826	TRUE	-0.0278528	0.0100061
03	visual	self	51	160	888	624	2.04154	839.826	TRUE	-0.0278528	0.0100061
03	visual	self	235	332		406	2.39742	2002.9	FALSE	0.00331229	0.0028125
03	visual	self	33	396	1576	1182	2.74658	2002.9	FALSE	0.00331229	0.0028125
03	visual	self	37	1100	1844	576	2.35448	2002.9	FALSE	0.00331229	0.0028125
03	visual	self	73	144	1480	716	2.19701	2002.9	FALSE	0.00331229	0.0028125
03	visual	self	3	650	1182	1172	2.83915	981.115	TRUE	0.00656254	-0.00443845
03	visual	self	11	370	1032	1014		981.115	TRUE	0.00656254	-0.00443845
03	visual	self	0	352	1148	1150	2.97126	981.115	TRUE	0.00656254	-0.00443845
03	visual	self	53	228		258	3.28195	981.115	TRUE	0.00656254	-0.00443845
03	visual	self	6	898	1006	1002	1.50554	829.082	TRUE	-0.0402133	0.00760484
03	visual	self	35	172	1030	958		829.082	TRUE	-0.0402133	0.00760484
03	visual	self	99	450	844	616	3.37642	829.082	TRUE	-0.0402133	0.00760484
03	visual	self	0	248	1014	634	4.12745	829.082	TRUE	-0.0402133	0.00760484
03	visual	self	0	276	308	310	0.793534	716.207	TRUE	0.00432778	0.00530559
03	visual	self	41	222	754	676	3.97013	716.207	TRUE	0.00432778	0.00530559
03	visual	self	37	582	918	798	2.44111	716.207	TRUE	0.00432778	0.00530559
03	visual	self	2	214	314	284	1.7429	716.207	TRUE	0.00432778	0.00530559
03	visual	self	23		2390	568	1.10245	2268.52	TRUE	0.0159541	0.0077484
03	visual	self	39	226	2430	852	3.62039	2268.52	TRUE	0.0159541	0.0077484
03	visual	self	123		2372	1454	2.97636	2268.52	TRUE	0.0159541	0.0077484
03	visual	self			2242	150	1.48686	2268.52	TRUE	0.0159541	0.0077484
03	visual	self	0	346	2412	2262	2.5432	2210.25	FALSE	-0.0242095	0.00856496
03	visual	self	33	350	2228	1944		2210.25	FALSE	-0.0242095	0.00856496
03	visual	self	0	142	2142	1328	2.95597	2210.25	FALSE	-0.0242095	0.00856496
03	visual	self	67	136	1668	326	3.23388	2210.25	FALSE	-0.0242095	0.00856496
03	visual	self	13	562	3774	1752	3.61325	3607.85	FALSE	-0.00704077	0.00349417
03	visual	self	15	422	3734	2516	3.92521	3607.85	FALSE	-0.00704077	0.00349417
03	visual	self	129	200	3248		1.77424	3607.85	FALSE	-0.00704077	0.00349417
03	visual	self					1.40974	3607.85	FALSE	-0.00704077	0.00349417
03	visual	self	79	664	1626	1012	2.49346	1461.9	TRUE	0.00081498	0.00308334
03	visual	self	6	724	1272	1178		1461.9	TRUE	0.00081498	0.00308334
03	visual	self	157	228	1256	558	2.98651	1461.9	TRUE	0.00081498	0.00308334
03	visual	self	45	472	1408	792	2.05789	1461.9	TRUE	0.00081498	0.00308334
03	visual	self	171	390	1474	936	2.80709	1878.55	FALSE	0.0100767	0.00351732
03	visual	self	39	226	1556	1170		1878.55	FALSE	0.0100767	0.00351732
03	visual	self	89	532		486	2.10465	1878.55	FALSE	0.0100767	0.00351732
03	visual	self		280			2.32643	1878.55	FALSE	0.0100767	0.00351732
03	visual	self	27	552	1248	1046	3.42892	1052.78	TRUE	0.0228055	-0.00154263
03	visual	self	23	150	1254	1194		1052.78	TRUE	0.0228055	-0.00154263
03	visual	self	41	452	1112	620	3.16464	1052.78	TRUE	0.0228055	-0.00154263
03	visual	self	65	134		238	2.89303	1052.78	TRUE	0.0228055	-0.00154263
03	visual	self		816	1606	1234	1.8029	1405.17	TRUE	-0.00282813	0.00363107
03	visual	self	103	616	1606	1466	4.11567	1405.17	TRUE	-0.00282813	0.00363107
03	visual	self	4	376	1606	1604	3.46334	1405.17	TRUE	-0.00282813	0.00363107
03	visual	self	115	182	1308	968	2.29386	1405.17	TRUE	-0.00282813	0.00363107
03	visual	self			2362	1204	1.7949	2160.92	TRUE	-0.0402011	0.014044
03	visual	self			2362	1392	2.52183	2160.92	TRUE	-0.0402011	0.014044
03	visual	self		352	1842	490	2.28171	2160.92	TRUE	-0.0402011	0.014044
03	visual	self		720		102	0.925736	2160.92	TRUE	-0.0402011	0.014044
03	visual	self	209	420		264	2.88079	1450.51	TRUE	-0.00704181	0.00675675
03	visual	self	41	338	1290	786		1450.51	TRUE	-0.00704181	0.00675675
03	visual	self	59	218		204	3.3454	1450.51	TRUE	-0.00704181	0.00675675
03	visual	self		244			1.71887	1450.51	TRUE	-0.00704181	0.00675675
03	visual	self	235	586	1384	518	3.13042	1199.02	FALSE	0.00593483	0.00535916
03	visual	self	31	662	1400	1058	3.72989	1199.02	FALSE	0.00593483	0.00535916
03	visual	self	55	944	1024	658	2.25701	1199.02	FALSE	0.00593483	0.00535916
03	visual	self	51	120	1400	704	2.62689	1199.02	FALSE	0.00593483	0.00535916
03	visual	self		616	1188	744	3.24953	1009.6	TRUE	-0.0233498	0.0113536
03	visual	self	249	620	1210	924		1009.6	TRUE	-0.0233498	0.0113536
03	visual	self	73	196	634	464	2.94539	1009.6	TRUE	-0.0233498	0.0113536
03	visual	self	97	240	738	358	3.40015	1009.6	TRUE	-0.0233498	0.0113536
03	visual	self	205	640	994	752	2.69537	792.35	TRUE	-0.0295537	0.00478911
03	visual	self	41	688	994	850		792.35	TRUE	-0.0295537	0.00478911
03	visual	self	39	200	768	492	2.9206	792.35	TRUE	-0.0295537	0.00478911
03	visual	self		960	974	234	1.64398	792.35	TRUE	-0.0295537	0.00478911
03	visual	self	13	510	1266	1202	3.16381	1218.72	FALSE	-0.00402833	0.00457378
03	visual	self	25	464	1218	1156		1218.72	FALSE	-0.00402833	0.00457378
03	visual	self		1224	1368	752	2.39786	1218.72	FALSE	-0.00402833	0.00457378
03	visual	self	67	1232	1268	802	2.72836	1218.72	FALSE	-0.00402833	0.00457378
03	visual	self		704	992	518	1.46463	805.025	TRUE	0.00464935	0.00622674
03	visual	self	133	670	1002	832	3.87768	805.025	TRUE	0.00464935	0.00622674
03	visual	self		424			1.61721	805.025	TRUE	0.00464935	0.00622674
03	visual	self	0	120		188	1.9479	805.025	TRUE	0.00464935	0.00622674
03	visual	self	95	510	1774	1642	3.09019	1573	TRUE	-0.015445	0.0038576
03	visual	self	87	370	1774	1462	4.15275	1573	TRUE	-0.015445	0.0038576
03	visual	self		462		238	2.99845	1573	TRUE	-0.015445	0.0038576
03	visual	self	83	1246	1686	964	2.62402	1573	TRUE	-0.015445	0.0038576
03	visual	self	31	680	894	482	1.49108	767.362	TRUE	0.0111289	0.00490538
03	visual	self	213	494	756	382	2.57349	767.362	TRUE	0.0111289	0.00490538
03	visual	self	129	198	968	580	3.51706	767.362	TRUE	0.0111289	0.00490538
03	visual	self		892	930	136	1.41767	767.362	TRUE	0.0111289	0.00490538
03	visual	self		500	626	320	2.80952	778.536	TRUE	0.00321122	0.00697124
03	visual	self	53	148		106	3.73657	778.536	TRUE	0.00321122	0.00697124
03	visual	self		442			3.16811	778.536	TRUE	0.00321122	0.00697124
03	visual	self		116			2.47623	778.536	TRUE	0.00321122	0.00697124
03	visual	self	25	584	1068	876	2.99943	894.55	TRUE	0.00447887	0.00709029
03	visual	self	21	680	1096	1038		894.55	TRUE	0.00447887	0.00709029
03	visual	self	0	86	1036	550	1.30819	894.55	TRUE	0.00447887	0.00709029
03	visual	self		534	616	106	0.902296	894.55	TRUE	0.00447887	0.00709029
03	visual	self	249	412	1280	266	2.32281	1868.02	TRUE	-0.00452935	0.00258935
03	visual	self	43	228	1832	1038		1868.02	TRUE	-0.00452935	0.00258935
03	visual	self	31		1624	1304	2.67333	1868.02	TRUE	-0.00452935	0.00258935
03	visual	self	71		1752	778	2.16959	1868.02	TRUE	-0.00452935	0.00258935
03	visual	self	29	570	856	654	1.94943	724.81	TRUE	0.0104213	0.00332053
03	visual	self	49	620	672	462	3.97303	724.81	TRUE	0.0104213	0.00332053
03	visual	self	89	240	604	478	2.66366	724.81	TRUE	0.0104213	0.00332053
03	visual	self	51	124	466	334	2.23389	724.81	TRUE	0.0104213	0.00332053
03	visual	self	71	522	1586	1116	3.00244	1876.8	TRUE	0.00949106	0.00633291
03	visual	self	47	606	1778	1660	3.36674	1876.8	TRUE	0.00949106	0.00633291
03	visual	self			1692	1032	2.36224	1876.8	TRUE	0.00949106	0.00633291
03	visual	self		1026		128	1.47195	1876.8	TRUE	0.00949106	0.00633291
03	visual	self	171	544	1454	1212	3.02047	1260.86	TRUE	-0.0324251	0.0150255
03	visual	self		394	1418	748	2.8936	1260.86	TRUE	-0.0324251	0.0150255
03	visual	self	161	768	1410	1100	2.08789	1260.86	TRUE	-0.0324251	0.0150255
03	visual	self	205	310	1462	758	2.39893	1260.86	TRUE	-0.0324251	0.0150255
03	visual	self	25	336	1780	1368	2.3367	1578.54	TRUE	0.00291942	0.00361051
03	visual	self	29	332	1760	1316		1578.54	TRUE	0.00291942	0.00361051
03	visual	self	21	478	1468	716	2.86957	1578.54	TRUE	0.00291942	0.00361051
03	visual	self					1.50879	1578.54	TRUE	0.00291942	0.00361051
03	visual	self	4	404	936	812	3.11495	942.407	TRUE	0.00932819	0.00548886
03	visual	self	41	170	486	332		942.407	TRUE	0.00932819	0.00548886
03	visual	self		396			0.975798	942.407	TRUE	0.00932819	0.00548886
03	visual	self		390			1.52262	942.407	TRUE	0.00932819	0.00548886
03	visual	self	2	822	2242	1944	1.76773	2241	FALSE	0.00829754	0.00460021
03	visual	self	37	614	2390	2018		2241	FALSE	0.00829754	0.00460021
03	visual	self	123	768	2320	1642	2.58601	2241	FALSE	0.00829754	0.00460021
03	visual	self	17	252	2246	1932	3.45974	2241	FALSE	0.00829754	0.00460021
03	visual	self					0.420273	1049.49	FALSE	-0.0477785	0.00387561
03	visual	self	73	148		268	3.52802	1049.49	FALSE	-0.0477785	0.00387561
03	visual	self	31	412	1250	918	3.01887	1049.49	FALSE	-0.0477785	0.00387561
03	visual	self		336	1234	380	2.42705	1049.49	FALSE	-0.0477785	0.00387561
03	visual	self	189	340	988	380	2.17213	824.558	TRUE	-0.0176597	0.00377767
03	visual	self	219	304	962	426	4.1618	824.558	TRUE	-0.0176597	0.00377767
03	visual	self		470			1.48463	824.558	TRUE	-0.0176597	0.00377767
03	visual	self		764	890	354	1.30575	824.558	TRUE	-0.0176597	0.00377767
03	visual	self	9	260	484	438	1.75674	742.293	TRUE	-0.0301518	0.0121063
03	visual	self	51	146	524	436		742.293	TRUE	-0.0301518	0.0121063
03	visual	self		818	924	264	2.34681	742.293	TRUE	-0.0301518	0.0121063
03	visual	self	6	242	888	816	3.15761	742.293	TRUE	-0.0301518	0.0121063
03	visual	self	0	294	772	600	0.877933	570.911	TRUE	-0.0435114	0.0158287
03	visual	self	59	436	772	658	3.10441	570.911	TRUE	-0.0435114	0.0158287
03	visual	self	79	212	240	124	2.63283	570.911	TRUE	-0.0435114	0.0158287
03	visual	self	89	362	772	516	2.18374	570.911	TRUE	-0.0435114	0.0158287
03	visual	self		0				1353.36	FALSE	-0.0237265	-0.000617053
03	visual	self	61	358	1282	794		1353.36	FALSE	-0.0237265	-0.000617053
03	visual	self	63	506	1554	1342	2.98991	1353.36	FALSE	-0.0237265	-0.000617053
03	visual	self	51	138	1554	1332	2.91007	1353.36	FALSE	-0.0237265	-0.000617053
03	visual	self	23	262	816	558	1.85438	692.981	TRUE	-0.0222624	0.00737661
03	visual	self	51	830	876	658	3.4221	692.981	TRUE	-0.0222624	0.00737661
03	visual	self	157	374	550	356	2.50864	692.981	TRUE	-0.0222624	0.00737661
03	visual	self	17	146	846	386	1.56615	692.981	TRUE	-0.0222624	0.00737661
03	visual	self	57	590	2608	1438	3.24413	2407	TRUE	-0.0234296	0.00580349
03	visual	self	57	754	2594	2076	4.10894	2407	TRUE	-0.0234296	0.00580349
03	visual	self		688	1790	1242	2.89177	2407	TRUE	-0.0234296	0.00580349
03	visual	self		152			1.13971	2407	TRUE	-0.0234296	0.00580349
03	visual	self		754	790	166	0.776254	761.008	TRUE	0.00340589	0.00572482
03	visual	self		694			3.06152	761.008	TRUE	0.00340589	0.00572482
03	visual	self					-0.0167782	761.008	TRUE	0.00340589	0.00572482
03	visual	self	59	234	480	296	2.10496	761.008	TRUE	0.00340589	0.00572482
03	visual	self	7	254	2416	1608	1.63209	2666.13	TRUE	-0.00290421	0.00295899
03	visual	self	51	832	2432	1274	3.39202	2666.13	TRUE	-0.00290421	0.00295899
03	visual	self	71		2798	1644	2.828	2666.13	TRUE	-0.00290421	0.00295899
03	visual	self	63		2868	834	2.40035	2666.13	TRUE	-0.00290421	0.00295899
03	visual	self	19	720	1906	1180	1.83982	1705.21	FALSE	-0.0207061	0.00709847
03	visual	self	21	820	1906	1848	3.39618	1705.21	FALSE	-0.0207061	0.00709847
03	visual	self		1192	1278	162	1.85495	1705.21	FALSE	-0.0207061	0.00709847
03	visual	self		552		122	1.45016	1705.21	FALSE	-0.0207061	0.00709847
03	visual	self	251	418	4098	1608	2.93006	4384.55	TRUE	-0.0509188	0.0046634
03	visual	self	53	416	4486	2624		4384.55	TRUE	-0.0509188	0.0046634
03	visual	self	179	696		780	2.54435	4384.55	TRUE	-0.0509188	0.0046634
03	visual	self	75	250	4442	1386	2.52763	4384.55	TRUE	-0.0509188	0.0046634
03	visual	self	231	554	826	558	3.26668	796.753	TRUE	0.0149286	0.00569777
03	visual	self	49	612	776	690		796.753	TRUE	0.0149286	0.00569777
03	visual	self	61	804	858	686	1.6546	796.753	TRUE	0.0149286	0.00569777
03	visual	self	41	246	998	724	2.07382	796.753	TRUE	0.0149286	0.00569777
03	visual	self	0		1490	794	1.46176	1289.73	TRUE	0.020559	0.0101177
03	visual	self	89	306	1442	598	4.2611	1289.73	TRUE	0.020559	0.0101177
03	visual	self		796	996	232	1.58838	1289.73	TRUE	0.020559	0.0101177
03	visual	self	59	174	964	320	1.6725	1289.73	TRUE	0.020559	0.0101177
03	visual	self	137	1172	1554	1106	1.45478	1379.66	TRUE	0.00989919	0.00430827
03	visual	self	41	490	1526	1198	3.91716	1379.66	TRUE	0.00989919	0.00430827
03	visual	self	79		1580	978	2.22178	1379.66	TRUE	0.00989919	0.00430827
03	visual	self		258			2.27172	1379.66	TRUE	0.00989919	0.00430827
03	visual	self	189	476	618	392	2.49891	728.968	TRUE	0.00478928	0.00760081
03	visual	self	223	398	864	358	3.49257	728.968	TRUE	0.00478928	0.00760081
03	visual	self	67	494	894	600	2.86723	728.968	TRUE	0.00478928	0.00760081
03	visual	self	105	160	248	106	0.913754	728.968	TRUE	0.00478928	0.00760081
03	visual	self	207	364	904	660	2.88574	708.122	TRUE	-0.0389689	0.00684066
03	visual	self	203	320	892	652		708.122	TRUE	-0.0389689	0.00684066
03	visual	self		878	910	386	1.40411	708.122	TRUE	-0.0389689	0.00684066
03	visual	self	203	466	742	402	1.95422	708.122	TRUE	-0.0389689	0.00684066
04	visual	self	65	234	2030	904	2.63998	3108.51	FALSE	0.00672064	0.00872381
04	visual	self				196	2.18495	3108.51	FALSE	0.00672064	0.00872381
04	visual	self	105	348		556		3108.51	FALSE	0.00672064	0.00872381
04	visual	self					0.702832	3108.51	FALSE	0.00672064	0.00872381
04	visual	self	89	202	2108	684		3108.51	FALSE	0.00672064	0.00872381
04	visual	self			1780	124	1.99569	2493.1	TRUE	-0.00282813	0.00363107
04	visual	self		438	976	344	1.71091	2493.1	TRUE	-0.00282813	0.00363107
04	visual	self	97	170		536	3.16236	2493.1	TRUE	-0.00282813	0.00363107
04	visual	self	91	220	2452	848	3.30701	2493.1	TRUE	-0.00282813	0.00363107
04	visual	self	133	316		482		2493.1	TRUE	-0.00282813	0.00363107
04	visual	self	11	210		504	2.62512	2855.24	FALSE	0.0244627	0.00635302
04	visual	self	73	132	2556	1352	2.43813	2855.24	FALSE	0.0244627	0.00635302
04	visual	self	113	490		810	4.26755	2855.24	FALSE	0.0244627	0.00635302
04	visual	self	205	346	2342	596	2.18519	2855.24	FALSE	0.0244627	0.00635302
04	visual	self	99	188	2228	740		2855.24	FALSE	0.0244627	0.00635302
04	visual	self	89	156	2768	514	2.99806	2935.92	FALSE	-0.015445	0.0038576
04	visual	self			2744	662	1.9773	2935.92	FALSE	-0.015445	0.0038576
04	visual	self	0	294	2000	1314		2935.92	FALSE	-0.015445	0.0038576
04	visual	self	1	150	2468	1804	3.75098	2935.92	FALSE	-0.015445	0.0038576
04	visual	self	65	352	2676	1448	3.89314	2935.92	FALSE	-0.015445	0.0038576
04	visual	self					1.35583	2777.17	FALSE	-0.00785489	0.00395509
04	visual	self	283		2978	640	1.71006	2777.17	FALSE	-0.00785489	0.00395509
04	visual	self	0	330	2296	1676	3.89857	2777.17	FALSE	-0.00785489	0.00395509
04	visual	self	35	192	1660	602	2.86654	2777.17	FALSE	-0.00785489	0.00395509
04	visual	self	79	316	2672	814		2777.17	FALSE	-0.00785489	0.00395509
04	visual	self	87	154	278	154	1.59379	1072.57	TRUE	-0.00704181	0.00675675
04	visual	self	31		1250	510	1.46604	1072.57	TRUE	-0.00704181	0.00675675
04	visual	self	9	382	1250	1204		1072.57	TRUE	-0.00704181	0.00675675
04	visual	self	39		1274	1056	2.5702	1072.57	TRUE	-0.00704181	0.00675675
04	visual	self	87	158	272	148	3.48709	1072.57	TRUE	-0.00704181	0.00675675
04	visual	self		324			1.18073	2074.51	FALSE	-0.00704077	0.00349417
04	visual	self			1782	386	2.17734	2074.51	FALSE	-0.00704077	0.00349417
04	visual	self	0	336	1606	794		2074.51	FALSE	-0.00704077	0.00349417
04	visual	self		284			2.04863	2074.51	FALSE	-0.00704077	0.00349417
04	visual	self	55	290	2252	930		2074.51	FALSE	-0.00704077	0.00349417
04	visual	self	0	36	180	182	1.48637	1021.89	FALSE	-0.00402833	0.00457378
04	visual	self		552			2.13305	1021.89	FALSE	-0.00402833	0.00457378
04	visual	self	85	396	556	382	2.0378	1021.89	FALSE	-0.00402833	0.00457378
04	visual	self		288			2.07319	1021.89	FALSE	-0.00402833	0.00457378
04	visual	self	91	232	424	296	1.92467	1021.89	FALSE	-0.00402833	0.00457378
04	visual	self	0	132	2822	760	2.16022	3169.4	TRUE	-0.0233498	0.0113536
04	visual	self					1.37808	3169.4	TRUE	-0.0233498	0.0113536
04	visual	self	17	424		638	4.07061	3169.4	TRUE	-0.0233498	0.0113536
04	visual	self	73	254	3168	966	1.93547	3169.4	TRUE	-0.0233498	0.0113536
04	visual	self	75	320		342		3169.4	TRUE	-0.0233498	0.0113536
04	visual	self	81	144	1848	356	1.89636	1902.63	TRUE	0.0111289	0.00490538
04	visual	self					0.502181	1902.63	TRUE	0.0111289	0.00490538
04	visual	self	105	178	520	378	3.01552	1902.63	TRUE	0.0111289	0.00490538
04	visual	self			1718	104	1.49309	1902.63	TRUE	0.0111289	0.00490538
04	visual	self	71	186	426	318	2.14433	1902.63	TRUE	0.0111289	0.00490538
04	visual	self	0	110	1162	932	2.54205	1110.62	TRUE	0.00432778	0.00530559
04	visual	self		484			0.962525	1110.62	TRUE	0.00432778	0.00530559
04	visual	self	79	556	586	470	4.23309	1110.62	TRUE	0.00432778	0.00530559
04	visual	self			1176	122	1.57009	1110.62	TRUE	0.00432778	0.00530559
04	visual	self	49	158	474	388	2.70232	1110.62	TRUE	0.00432778	0.00530559
04	visual	self	127		1888	1152	2.00219	1687.49	TRUE	0.00331229	0.0028125
04	visual	self					2.25541	1687.49	TRUE	0.00331229	0.0028125
04	visual	self	0	216	1812	1344	3.87007	1687.49	TRUE	0.00331229	0.0028125
04	visual	self		914			1.54427	1687.49	TRUE	0.00331229	0.0028125
04	visual	self	49	142	1888	990		1687.49	TRUE	0.00331229	0.0028125
04	visual	self	23	156	472	412	2.46928	1075.42	TRUE	0.00656254	-0.00443845
04	visual	self		428			1.64292	1075.42	TRUE	0.00656254	-0.00443845
04	visual	self	75	238	468	356	3.46994	1075.42	TRUE	0.00656254	-0.00443845
04	visual	self	77	142	240	126	2.35954	1075.42	TRUE	0.00656254	-0.00443845
04	visual	self	87	214	956	832		1075.42	TRUE	0.00656254	-0.00443845
04	visual	self	25	84		240	2.0283	3155.32	FALSE	0.0228055	-0.00154263
04	visual	self		494	3356	1124	2.73767	3155.32	FALSE	0.0228055	-0.00154263
04	visual	self	81	380	2888	1184		3155.32	FALSE	0.0228055	-0.00154263
04	visual	self	29	192	2524	476	1.865	3155.32	FALSE	0.0228055	-0.00154263
04	visual	self	75	152	3256	846	4.3168	3155.32	FALSE	0.0228055	-0.00154263
04	visual	self		158			1.46834	1446.19	FALSE	0.00081498	0.00308334
04	visual	self	0	472	1648	1160	1.83217	1446.19	FALSE	0.00081498	0.00308334
04	visual	self	89	390	930	426		1446.19	FALSE	0.00081498	0.00308334
04	visual	self	5	114	1648	1498	3.02861	1446.19	FALSE	0.00081498	0.00308334
04	visual	self	81	150	1324	358	2.54114	1446.19	FALSE	0.00081498	0.00308334
04	visual	self	63	182	1472	752	2.71676	1522.33	FALSE	-0.0123423	0.00725145
04	visual	self					1.23489	1522.33	FALSE	-0.0123423	0.00725145
04	visual	self	123	268	736	478		1522.33	FALSE	-0.0123423	0.00725145
04	visual	self		368			1.12427	1522.33	FALSE	-0.0123423	0.00725145
04	visual	self	187	296	338	114	2.3695	1522.33	FALSE	-0.0123423	0.00725145
04	visual	self	11	258	2618	1888	2.74269	2417.95	TRUE	-0.0402011	0.014044
04	visual	self	143		2474		3.32898	2417.95	TRUE	-0.0402011	0.014044
04	visual	self	47	264	2618	1802		2417.95	TRUE	-0.0402011	0.014044
04	visual	self	93	282	2416	876	2.03785	2417.95	TRUE	-0.0402011	0.014044
04	visual	self	85	362	1512	684	4.04108	2417.95	TRUE	-0.0402011	0.014044
04	visual	self	0	126	1160	550	2.17468	1048.2	TRUE	-0.0402133	0.00760484
04	visual	self	37	686	1250	1008	2.4204	1048.2	TRUE	-0.0402133	0.00760484
04	visual	self	249	396	420	134		1048.2	TRUE	-0.0402133	0.00760484
04	visual	self	97	326	1238	988	1.73502	1048.2	TRUE	-0.0402133	0.00760484
04	visual	self	13	386	788	738		1048.2	TRUE	-0.0402133	0.00760484
04	visual	self		68			1.3145	1059.59	TRUE	-0.0278528	0.0100061
04	visual	self		684	1004	610	1.60421	1059.59	TRUE	-0.0278528	0.0100061
04	visual	self	15	396	654	602		1059.59	TRUE	-0.0278528	0.0100061
04	visual	self		136			1.74917	1059.59	TRUE	-0.0278528	0.0100061
04	visual	self	83	168	978	820	3.73396	1059.59	TRUE	-0.0278528	0.0100061
04	visual	self	229	322		124	2.16242	2019.62	TRUE	0.0159541	0.0077484
04	visual	self		362			1.73883	2019.62	TRUE	0.0159541	0.0077484
04	visual	self	65	302	1896	1082	3.2059	2019.62	TRUE	0.0159541	0.0077484
04	visual	self	75	258		236	1.79408	2019.62	TRUE	0.0159541	0.0077484
04	visual	self	77	158		174	1.7427	2019.62	TRUE	0.0159541	0.0077484
04	visual	self		644	730	106	1.18012	1214.27	FALSE	0.00593483	0.00535916
04	visual	self					-0.145018	1214.27	FALSE	0.00593483	0.00535916
04	visual	self	119	408	1268	666		1214.27	FALSE	0.00593483	0.00535916
04	visual	self		382			2.53694	1214.27	FALSE	0.00593483	0.00535916
04	visual	self	81	386	534	416	2.5989	1214.27	FALSE	0.00593483	0.00535916
04	visual	self	53	340		330	2.01925	2306.6	TRUE	0.00464935	0.00622674
04	visual	self	9		2508	422	1.91256	2306.6	TRUE	0.00464935	0.00622674
04	visual	self	89	242		450		2306.6	TRUE	0.00464935	0.00622674
04	visual	self	39	230		246	2.22496	2306.6	TRUE	0.00464935	0.00622674
04	visual	self	81	156		292	3.28185	2306.6	TRUE	0.00464935	0.00622674
04	visual	self		160			1.67619	1560.42	TRUE	-0.0295537	0.00478911
04	visual	self	69	524	712	468	2.55179	1560.42	TRUE	-0.0295537	0.00478911
04	visual	self	87	294	1710	1496		1560.42	TRUE	-0.0295537	0.00478911
04	visual	self	73	386	648	538	2.6167	1560.42	TRUE	-0.0295537	0.00478911
04	visual	self	55	188	852	750		1560.42	TRUE	-0.0295537	0.00478911
04	visual	self	0	314	1688	708	1.676	1701.83	TRUE	-0.0242095	0.00856496
04	visual	self	241	328	1902	360	1.50498	1701.83	TRUE	-0.0242095	0.00856496
04	visual	self	105	402	766	624		1701.83	TRUE	-0.0242095	0.00856496
04	visual	self					1.91394	1701.83	TRUE	-0.0242095	0.00856496
04	visual	self	25	178	1902	716		1701.83	TRUE	-0.0242095	0.00856496
04	visual	self	0		2254	1444	2.00865	2100.26	FALSE	0.0100767	0.00351732
04	visual	self	0		2116	1398	2.90152	2100.26	FALSE	0.0100767	0.00351732
04	visual	self	73	196	2302	1714	3.72328	2100.26	FALSE	0.0100767	0.00351732
04	visual	self	43		2222	790	2.29414	2100.26	FALSE	0.0100767	0.00351732
04	visual	self	79	162	2080	1206		2100.26	FALSE	0.0100767	0.00351732
04	visual	self	17	198		258	1.45165	3682.4	FALSE	0.0104213	0.00332053
04	visual	self			3648	1074	2.04184	3682.4	FALSE	0.0104213	0.00332053
04	visual	self	91	366	3884		4.20093	3682.4	FALSE	0.0104213	0.00332053
04	visual	self	3	382	3120	1618	2.64613	3682.4	FALSE	0.0104213	0.00332053
04	visual	self	111	302		316		3682.4	FALSE	0.0104213	0.00332053
04	visual	self		128			1.19472	1381.58	TRUE	-0.0207061	0.00709847
04	visual	self	5	428	1462	1280	2.90949	1381.58	TRUE	-0.0207061	0.00709847
04	visual	self	0	424	666	668		1381.58	TRUE	-0.0207061	0.00709847
04	visual	self	35	256	1272	568	3.12672	1381.58	TRUE	-0.0207061	0.00709847
04	visual	self	29	184	626	560		1381.58	TRUE	-0.0207061	0.00709847
04	visual	self		1020			1.3586	957.558	TRUE	-0.0176597	0.00377767
04	visual	self					0.426599	957.558	TRUE	-0.0176597	0.00377767
04	visual	self	89	312	410	284	2.50632	957.558	TRUE	-0.0176597	0.00377767
04	visual	self	71	178	268	160	2.63791	957.558	TRUE	-0.0176597	0.00377767
04	visual	self	0	340	490	492		957.558	TRUE	-0.0176597	0.00377767
04	visual	self	197	280	736	444	2.44795	1189.02	TRUE	0.00478928	0.00760081
04	visual	self	5	32	130	118	1.4959	1189.02	TRUE	0.00478928	0.00760081
04	visual	self	0	358	1390	1142		1189.02	TRUE	0.00478928	0.00760081
04	visual	self	0	124	1338	972	2.07263	1189.02	TRUE	0.00478928	0.00760081
04	visual	self	0	316	1138	714		1189.02	TRUE	0.00478928	0.00760081
04	visual	self	0	242	696	516	1.0799	1066.24	TRUE	0.00932819	0.00548886
04	visual	self	11	588	670	280	0.912718	1066.24	TRUE	0.00932819	0.00548886
04	visual	self	93	380	594	464		1066.24	TRUE	0.00932819	0.00548886
04	visual	self	61	600	692	382	1.33865	1066.24	TRUE	0.00932819	0.00548886
04	visual	self	73	146	574	464		1066.24	TRUE	0.00932819	0.00548886
04	visual	self			2684	872	1.661	3197.47	FALSE	0.00989919	0.00430827
04	visual	self		490	1970	576	2.81035	3197.47	FALSE	0.00989919	0.00430827
04	visual	self	2	384	3272			3197.47	FALSE	0.00989919	0.00430827
04	visual	self	0	182	3278	1224	2.88308	3197.47	FALSE	0.00989919	0.00430827
04	visual	self	47	486	3398	1440	4.04633	3197.47	FALSE	0.00989919	0.00430827
04	visual	self		292			2.03572	1742.77	TRUE	0.00321122	0.00697124
04	visual	self	0	514	700	476	1.84978	1742.77	TRUE	0.00321122	0.00697124
04	visual	self	97	390	1414	872		1742.77	TRUE	0.00321122	0.00697124
04	visual	self					1.92859	1742.77	TRUE	0.00321122	0.00697124
04	visual	self	79	154	1050	806		1742.77	TRUE	0.00321122	0.00697124
04	visual	self	0		2524	564	2.2352	2409.34	TRUE	0.00829754	0.00460021
04	visual	self	59		2610	1694	3.05004	2409.34	TRUE	0.00829754	0.00460021
04	visual	self	111	230	1590	690		2409.34	TRUE	0.00829754	0.00460021
04	visual	self					1.77682	2409.34	TRUE	0.00829754	0.00460021
04	visual	self					1.05832	2409.34	TRUE	0.00829754	0.00460021
04	visual	self	59	400	990	636	2.18648	1718.49	FALSE	-0.0477785	0.00387561
04	visual	self	261	548	1172	702	2.6701	1718.49	FALSE	-0.0477785	0.00387561
04	visual	self		474	1592	826		1718.49	FALSE	-0.0477785	0.00387561
04	visual	self	131	284	1552	904	3.07585	1718.49	FALSE	-0.0477785	0.00387561
04	visual	self	203	410	1750	1048	3.56342	1718.49	FALSE	-0.0477785	0.00387561
04	visual	self	159		3188	486	2.07203	3515.23	FALSE	0.00949106	0.00633291
04	visual	self	0	116		144	1.31368	3515.23	FALSE	0.00949106	0.00633291
04	visual	self	93	420	2704	1156		3515.23	FALSE	0.00949106	0.00633291
04	visual	self	67		3280	710	2.48089	3515.23	FALSE	0.00949106	0.00633291
04	visual	self	19	168	2030	884		3515.23	FALSE	0.00949106	0.00633291
04	visual	self		172			1.64685	1038.97	TRUE	0.00291942	0.00361051
04	visual	self		560	664	128	1.0004	1038.97	TRUE	0.00291942	0.00361051
04	visual	self	63	260	632	360	2.79288	1038.97	TRUE	0.00291942	0.00361051
04	visual	self		634			0.90273	1038.97	TRUE	0.00291942	0.00361051
04	visual	self	53	262	374	284	2.20231	1038.97	TRUE	0.00291942	0.00361051
04	visual	self		446	496	124	0.819089	906.679	TRUE	-0.0389689	0.00684066
04	visual	self	223	876	1030	478	2.46096	906.679	TRUE	-0.0389689	0.00684066
04	visual	self	73	290	606	482		906.679	TRUE	-0.0389689	0.00684066
04	visual	self	111	176	334	186	1.82998	906.679	TRUE	-0.0389689	0.00684066
04	visual	self	69	154	576	470		906.679	TRUE	-0.0389689	0.00684066
04	visual	self			1376	128	1.52426	1388.63	TRUE	-0.00452935	0.00258935
04	visual	self		500			1.91149	1388.63	TRUE	-0.00452935	0.00258935
04	visual	self	5	146	1434	1210		1388.63	TRUE	-0.00452935	0.00258935
04	visual	self	69	262	332	226	2.22782	1388.63	TRUE	-0.00452935	0.00258935
04	visual	self	47	224	1342	582	3.5314	1388.63	TRUE	-0.00452935	0.00258935
04	visual	self	75	210	2144	374	1.72287	2459.68	FALSE	-0.0509188	0.0046634
04	visual	self			2316	576	1.93584	2459.68	FALSE	-0.0509188	0.0046634
04	visual	self		308				2459.68	FALSE	-0.0509188	0.0046634
04	visual	self			2192	254	1.767	2459.68	FALSE	-0.0509188	0.0046634
04	visual	self	75	146	2660	756		2459.68	FALSE	-0.0509188	0.0046634
04	visual	self	63	122	212	112	1.00266	1373.7	TRUE	0.0149286	0.00569777
04	visual	self	283	466	1016	696	3.05382	1373.7	TRUE	0.0149286	0.00569777
04	visual	self	139	380	1188	1012		1373.7	TRUE	0.0149286	0.00569777
04	visual	self		162			1.29631	1373.7	TRUE	0.0149286	0.00569777
04	visual	self	101	208	978	632		1373.7	TRUE	0.0149286	0.00569777
04	visual	self	67	130	1808	202	1.36146	1636.57	FALSE	-0.0301518	0.0121063
04	visual	self		540	1506	496	2.47182	1636.57	FALSE	-0.0301518	0.0121063
04	visual	self	43	438	548	238	2.40949	1636.57	FALSE	-0.0301518	0.0121063
04	visual	self	219		1614	376	2.01743	1636.57	FALSE	-0.0301518	0.0121063
04	visual	self	19	268	1374	658	3.28721	1636.57	FALSE	-0.0301518	0.0121063
04	visual	self	21	118	1914	388	2.27178	1816.31	TRUE	-0.0237265	-0.000617053
04	visual	self	5	898	1992	1234	2.15919	1816.31	TRUE	-0.0237265	-0.000617053
04	visual	self	17	312	1710	1158		1816.31	TRUE	-0.0237265	-0.000617053
04	visual	self			1488	268	1.42798	1816.31	TRUE	-0.0237265	-0.000617053
04	visual	self			1882	226	2.42797	1816.31	TRUE	-0.0237265	-0.000617053
04	visual	self	53		2460	1326	2.01885	2259.85	FALSE	0.00447887	0.00709029
04	visual	self			1642	136	1.4723	2259.85	FALSE	0.00447887	0.00709029
04	visual	self	0	224	1428	744	1.81561	2259.85	FALSE	0.00447887	0.00709029
04	visual	self	21		2348	1380	2.14843	2259.85	FALSE	0.00447887	0.00709029
04	visual	self	73	150	1578	822		2259.85	FALSE	0.00447887	0.00709029
04	visual	self	79	912	1006	590	1.67712	1675.21	TRUE	0.00340589	0.00572482
04	visual	self	21	136	1792	1734	2.77438	1675.21	TRUE	0.00340589	0.00572482
04	visual	self	203	386	1116	802		1675.21	TRUE	0.00340589	0.00572482
04	visual	self					1.4982	1675.21	TRUE	0.00340589	0.00572482
04	visual	self	79	376	1876	1422		1675.21	TRUE	0.00340589	0.00572482
04	visual	self	0		2310	578	1.50277	2513.37	TRUE	-0.00290421	0.00295899
04	visual	self	21	554	2378	1070	2.90438	2513.37	TRUE	-0.00290421	0.00295899
04	visual	self			2470	266	2.36689	2513.37	TRUE	-0.00290421	0.00295899
04	visual	self	0	116	2680	1930	2.916	2513.37	TRUE	-0.00290421	0.00295899
04	visual	self	55	222	2400	1878		2513.37	TRUE	-0.00290421	0.00295899
04	visual	self	93	198	232	102	1.34806	1166.19	TRUE	-0.0222624	0.00737661
04	visual	self		458	546	124	1.57724	1166.19	TRUE	-0.0222624	0.00737661
04	visual	self	21	250	702	644		1166.19	TRUE	-0.0222624	0.00737661
04	visual	self	99	276	372	236	2.74786	1166.19	TRUE	-0.0222624	0.00737661
04	visual	self	61	334	666	568		1166.19	TRUE	-0.0222624	0.00737661
04	visual	self	0	410	1636	1274	1.74564	1695.55	TRUE	-0.0435114	0.0158287
04	visual	self					2.35921	1695.55	TRUE	-0.0435114	0.0158287
04	visual	self	5	42	1056	370	1.68988	1695.55	TRUE	-0.0435114	0.0158287
04	visual	self	9	454	1896	1504	2.35463	1695.55	TRUE	-0.0435114	0.0158287
04	visual	self	75	224	620	508		1695.55	TRUE	-0.0435114	0.0158287
04	visual	self	31		1564	984	1.58767	2599.49	TRUE	-0.0324251	0.0150255
04	visual	self	129		2500	1450	2.26005	2599.49	TRUE	-0.0324251	0.0150255
04	visual	self	5	270	2502	1726		2599.49	TRUE	-0.0324251	0.0150255
04	visual	self	13	388	2800	1328	2.39528	2599.49	TRUE	-0.0324251	0.0150255
04	visual	self	33	170	2306	1170		2599.49	TRUE	-0.0324251	0.0150255
05	visual	self	71	226	2562	1548		2614.68	TRUE	0.00081498	0.00308334
05	visual	self	49	160	2598	1424		2614.68	TRUE	0.00081498	0.00308334
05	visual	self	17	336	2816	2124	3.35956	2614.68	TRUE	0.00081498	0.00308334
05	visual	self	17	162	1504	350	1.90496	2614.68	TRUE	0.00081498	0.00308334
05	visual	self		1426	2452	294	1.09014	2614.68	TRUE	0.00081498	0.00308334
05	visual	self	95	416	2162	632	1.85581	3040.01	TRUE	-0.0402133	0.00760484
05	visual	self	237	404		410	3.93102	3040.01	TRUE	-0.0402133	0.00760484
05	visual	self	205	772	3128	1552	1.46246	3040.01	TRUE	-0.0402133	0.00760484
05	visual	self					-0.0745619	3040.01	TRUE	-0.0402133	0.00760484
05	visual	self		96			1.32134	3040.01	TRUE	-0.0402133	0.00760484
05	visual	self	81	316	2882	1650	3.3128	2681.04	TRUE	0.00464935	0.00622674
05	visual	self	239		2864	924	3.45667	2681.04	TRUE	0.00464935	0.00622674
05	visual	self	199		2838	1208	1.71228	2681.04	TRUE	0.00464935	0.00622674
05	visual	self			1618	158	0.86211	2681.04	TRUE	0.00464935	0.00622674
05	visual	self					-0.319347	2681.04	TRUE	0.00464935	0.00622674
05	visual	self	27	172	2960	1182	3.06321	3448.28	TRUE	0.00331229	0.0028125
05	visual	self	1	112	3600	1504		3448.28	TRUE	0.00331229	0.0028125
05	visual	self	0	310	3632	1650	2.91307	3448.28	TRUE	0.00331229	0.0028125
05	visual	self	0	102	3236	514		3448.28	TRUE	0.00331229	0.0028125
05	visual	self					0.452633	3448.28	TRUE	0.00331229	0.0028125
05	visual	self	229	574	3510	1000	3.41684	3908.4	TRUE	0.00672064	0.00872381
05	visual	self	225	306		932		3908.4	TRUE	0.00672064	0.00872381
05	visual	self	203	322	3640	1606	3.56583	3908.4	TRUE	0.00672064	0.00872381
05	visual	self			3550	458	0.877319	3908.4	TRUE	0.00672064	0.00872381
05	visual	self	273		3732	2090	2.28989	3908.4	TRUE	0.00672064	0.00872381
05	visual	self	253	504		368	1.51547	3315.35	TRUE	0.0111289	0.00490538
05	visual	self	135	484	3062	1316	3.91037	3315.35	TRUE	0.0111289	0.00490538
05	visual	self	355	486		110	1.0325	3315.35	TRUE	0.0111289	0.00490538
05	visual	self	127	196		416	0.960944	3315.35	TRUE	0.0111289	0.00490538
05	visual	self	123		3160	942	2.38906	3315.35	TRUE	0.0111289	0.00490538
05	visual	self	51	1368	2500	1858	3.13208	2845.02	FALSE	-0.00402833	0.00457378
05	visual	self	0	342	3046	2118		2845.02	FALSE	-0.00402833	0.00457378
05	visual	self	5		2524	2150	2.22865	2845.02	FALSE	-0.00402833	0.00457378
05	visual	self	11	92	3046	1764	1.73966	2845.02	FALSE	-0.00402833	0.00457378
05	visual	self	0		3046	1396	2.44824	2845.02	FALSE	-0.00402833	0.00457378
05	visual	self	107	176	2244	508	2.75004	3133.16	TRUE	-0.0278528	0.0100061
05	visual	self	37	218	3284	1160		3133.16	TRUE	-0.0278528	0.0100061
05	visual	self	7	298	2622	1416	3.52628	3133.16	TRUE	-0.0278528	0.0100061
05	visual	self		136			1.22828	3133.16	TRUE	-0.0278528	0.0100061
05	visual	self	343		3206	640	2.00761	3133.16	TRUE	-0.0278528	0.0100061
05	visual	self	0	164	2748	2110		2737.37	TRUE	-0.00704181	0.00675675
05	visual	self	0	214	2748	2064		2737.37	TRUE	-0.00704181	0.00675675
05	visual	self	27		2754	1474	2.19034	2737.37	TRUE	-0.00704181	0.00675675
05	visual	self	5	116	2644	590		2737.37	TRUE	-0.00704181	0.00675675
05	visual	self		86			1.43137	2737.37	TRUE	-0.00704181	0.00675675
05	visual	self	191	266	4302	616	4.39721	4107.56	TRUE	-0.0242095	0.00856496
05	visual	self	79	298	3890	1144		4107.56	TRUE	-0.0242095	0.00856496
05	visual	self	63	390	4308	1994	3.87913	4107.56	TRUE	-0.0242095	0.00856496
05	visual	self		112			2.22129	4107.56	TRUE	-0.0242095	0.00856496
05	visual	self	139		4308	1258	1.37084	4107.56	TRUE	-0.0242095	0.00856496
05	visual	self	0	522	3198	1442	3.9704	3153.63	TRUE	-0.00282813	0.00363107
05	visual	self	325	450	3332	1932		3153.63	TRUE	-0.00282813	0.00363107
05	visual	self	331	424	2882	1646	3.49384	3153.63	TRUE	-0.00282813	0.00363107
05	visual	self	0		3354	2324	1.34809	3153.63	TRUE	-0.00282813	0.00363107
05	visual	self	43		3354	2894	2.87033	3153.63	TRUE	-0.00282813	0.00363107
05	visual	self	77	166	3102	850	3.87458	2900.05	TRUE	-0.0233498	0.0113536
05	visual	self	53	118	3092	856		2900.05	TRUE	-0.0233498	0.0113536
05	visual	self			3082	668	1.11478	2900.05	TRUE	-0.0233498	0.0113536
05	visual	self		76			2.57561	2900.05	TRUE	-0.0233498	0.0113536
05	visual	self	357		3102	824	1.45944	2900.05	TRUE	-0.0233498	0.0113536
05	visual	self	219	578		520	3.49202	2254.65	FALSE	0.00593483	0.00535916
05	visual	self	307	450		130	4.25847	2254.65	FALSE	0.00593483	0.00535916
05	visual	self		0				2254.65	FALSE	0.00593483	0.00535916
05	visual	self	151	206	2454	1742	1.97118	2254.65	FALSE	0.00593483	0.00535916
05	visual	self		1370	1468	110	0.785054	2254.65	FALSE	0.00593483	0.00535916
05	visual	self	279	622	4112	1854	4.05766	4264.96	FALSE	0.0100767	0.00351732
05	visual	self			4020	392	1.54584	4264.96	FALSE	0.0100767	0.00351732
05	visual	self		0				4264.96	FALSE	0.0100767	0.00351732
05	visual	self		1388	4466	1228	1.37774	4264.96	FALSE	0.0100767	0.00351732
05	visual	self	209	382	4442	1206	2.0077	4264.96	FALSE	0.0100767	0.00351732
05	visual	self	225	628	2396	852	3.99854	3277.46	FALSE	0.0244627	0.00635302
05	visual	self	197	292		458		3277.46	FALSE	0.0244627	0.00635302
05	visual	self	171	306		268	2.99282	3277.46	FALSE	0.0244627	0.00635302
05	visual	self			3478	574	1.29831	3277.46	FALSE	0.0244627	0.00635302
05	visual	self	173		3298	1316	1.91361	3277.46	FALSE	0.0244627	0.00635302
05	visual	self		1184	1308	146	1.58001	2407.46	FALSE	-0.015445	0.0038576
05	visual	self	49	120	2426	1330		2407.46	FALSE	-0.015445	0.0038576
05	visual	self	311		2488	1540	1.89309	2407.46	FALSE	-0.015445	0.0038576
05	visual	self		1380	2586	416	0.949557	2407.46	FALSE	-0.015445	0.0038576
05	visual	self		514			1.28775	2407.46	FALSE	-0.015445	0.0038576
05	visual	self	301	424	2358	462	1.21322	2588.71	TRUE	0.00432778	0.00530559
05	visual	self	57	240	2150	696		2588.71	TRUE	0.00432778	0.00530559
05	visual	self	37		2790	2244	2.43318	2588.71	TRUE	0.00432778	0.00530559
05	visual	self	7	82	2210	704	2.16586	2588.71	TRUE	0.00432778	0.00530559
05	visual	self			1728	112	0.959491	2588.71	TRUE	0.00432778	0.00530559
05	visual	self	151	336		438	2.81967	2799.34	TRUE	-0.00785489	0.00395509
05	visual	self	37	154	2582	848		2799.34	TRUE	-0.00785489	0.00395509
05	visual	self	17	302	2648	780	3.17592	2799.34	TRUE	-0.00785489	0.00395509
05	visual	self	23	88		114	2.67582	2799.34	TRUE	-0.00785489	0.00395509
05	visual	self	17	1274		310	0.859637	2799.34	TRUE	-0.00785489	0.00395509
05	visual	self	19	258	2946	2064		3145.2	TRUE	-0.0295537	0.00478911
05	visual	self	105	178	2808	1492		3145.2	TRUE	-0.0295537	0.00478911
05	visual	self	0	138	2952	2088	3.5473	3145.2	TRUE	-0.0295537	0.00478911
05	visual	self	0	132	2242	1044	1.64715	3145.2	TRUE	-0.0295537	0.00478911
05	visual	self		54			1.67506	3145.2	TRUE	-0.0295537	0.00478911
05	visual	self	41	216	2500	2086		2549.74	FALSE	0.0228055	-0.00154263
05	visual	self	15	220	2588	2100		2549.74	FALSE	0.0228055	-0.00154263
05	visual	self	37	396	2590	2134	3.85094	2549.74	FALSE	0.0228055	-0.00154263
05	visual	self	25	118	2136	846	1.97828	2549.74	FALSE	0.0228055	-0.00154263
05	visual	self	13	384	2436	1714	2.64143	2549.74	FALSE	0.0228055	-0.00154263
05	visual	self	37		3222	2482	3.83601	3020.35	FALSE	-0.0123423	0.00725145
05	visual	self	37	372	3222	2042		3020.35	FALSE	-0.0123423	0.00725145
05	visual	self	11	1408	3222	1614	1.89787	3020.35	FALSE	-0.0123423	0.00725145
05	visual	self	0	1454	3222	1462	1.23751	3020.35	FALSE	-0.0123423	0.00725145
05	visual	self					1.52896	3020.35	FALSE	-0.0123423	0.00725145
05	visual	self	59	394	3434		3.39791	3724.78	TRUE	-0.00704077	0.00349417
05	visual	self	0	156	3420	2812		3724.78	TRUE	-0.00704077	0.00349417
05	visual	self	187	376	3682	2710	3.12771	3724.78	TRUE	-0.00704077	0.00349417
05	visual	self	0	104	3370	1628	2.71499	3724.78	TRUE	-0.00704077	0.00349417
05	visual	self				290	0.961135	3724.78	TRUE	-0.00704077	0.00349417
05	visual	self	0	454	3314	1170	3.56413	3150.71	TRUE	0.00656254	-0.00443845
05	visual	self	237	360		156	2.39433	3150.71	TRUE	0.00656254	-0.00443845
05	visual	self	239	298	2958	1018	3.37019	3150.71	TRUE	0.00656254	-0.00443845
05	visual	self	277		2978	598	0.995611	3150.71	TRUE	0.00656254	-0.00443845
05	visual	self	53	170	2910	820	2.05757	3150.71	TRUE	0.00656254	-0.00443845
05	visual	self	27	116	3414	1908	4.10741	3371.33	TRUE	0.0159541	0.0077484
05	visual	self	39	390	3416	2410		3371.33	TRUE	0.0159541	0.0077484
05	visual	self	23	458	3468	2388	3.15353	3371.33	TRUE	0.0159541	0.0077484
05	visual	self	11	106	3268	1954		3371.33	TRUE	0.0159541	0.0077484
05	visual	self	8	138	3388	2416	2.37103	3371.33	TRUE	0.0159541	0.0077484
05	visual	self	299	586	2620	2102		2573.1	TRUE	-0.0402011	0.014044
05	visual	self		508	2180	1130	3.52928	2573.1	TRUE	-0.0402011	0.014044
05	visual	self		450	1942	1252	2.91404	2573.1	TRUE	-0.0402011	0.014044
05	visual	self			2096	1012	1.04287	2573.1	TRUE	-0.0402011	0.014044
05	visual	self	95		2000	1028	1.70227	2573.1	TRUE	-0.0402011	0.014044
05	visual	self	67	226	1618	566	3.29527	2032.68	TRUE	-0.0324251	0.0150255
05	visual	self	15	146	2188	1698		2032.68	TRUE	-0.0324251	0.0150255
05	visual	self	17	240	2064	1448	2.4652	2032.68	TRUE	-0.0324251	0.0150255
05	visual	self	4	84	2228	824	3.64022	2032.68	TRUE	-0.0324251	0.0150255
05	visual	self	0	814	2234	1842	2.12594	2032.68	TRUE	-0.0324251	0.0150255
05	visual	self	65	430	1576	1206	3.76597	2638.05	TRUE	-0.00452935	0.00258935
05	visual	self	45	1394	1652	1072		2638.05	TRUE	-0.00452935	0.00258935
05	visual	self	33	384	2660	1232	2.85996	2638.05	TRUE	-0.00452935	0.00258935
05	visual	self	19	108		306	2.31001	2638.05	TRUE	-0.00452935	0.00258935
05	visual	self		1040		222	1.1101	2638.05	TRUE	-0.00452935	0.00258935
05	visual	self	49	136	2720	1498		3142.39	FALSE	-0.0237265	-0.000617053
05	visual	self	127	458		264	2.89253	3142.39	FALSE	-0.0237265	-0.000617053
05	visual	self	43		2946	2332	2.2712	3142.39	FALSE	-0.0237265	-0.000617053
05	visual	self		120			2.10057	3142.39	FALSE	-0.0237265	-0.000617053
05	visual	self					0.984886	3142.39	FALSE	-0.0237265	-0.000617053
05	visual	self	53	260	3546	1730	3.66584	4163.91	TRUE	0.0104213	0.00332053
05	visual	self	55	134	3726	1232		4163.91	TRUE	0.0104213	0.00332053
05	visual	self	81	304	4108	2522	3.66439	4163.91	TRUE	0.0104213	0.00332053
05	visual	self	4	74		106	2.6441	4163.91	TRUE	0.0104213	0.00332053
05	visual	self		0			0.688808	4163.91	TRUE	0.0104213	0.00332053
05	visual	self	25	136	3152	2020		2951.07	TRUE	-0.0301518	0.0121063
05	visual	self	0	158	3152	1782		2951.07	TRUE	-0.0301518	0.0121063
05	visual	self	0	390	3152	1924	3.75799	2951.07	TRUE	-0.0301518	0.0121063
05	visual	self	11	78	3152	1362	2.99389	2951.07	TRUE	-0.0301518	0.0121063
05	visual	self	0		3152	1662	1.77336	2951.07	TRUE	-0.0301518	0.0121063
05	visual	self	53	612	2394	1810		2192.09	TRUE	0.00321122	0.00697124
05	visual	self	25	206	2374	1886		2192.09	TRUE	0.00321122	0.00697124
05	visual	self	27	616	2394	2108	2.17827	2192.09	TRUE	0.00321122	0.00697124
05	visual	self	0	106	2394	2004		2192.09	TRUE	0.00321122	0.00697124
05	visual	self	0	32	2346	924	2.2197	2192.09	TRUE	0.00321122	0.00697124
05	visual	self	0	182	2116	1498	3.43927	1914.72	FALSE	-0.0477785	0.00387561
05	visual	self	65	152	2116	1360		1914.72	FALSE	-0.0477785	0.00387561
05	visual	self	53	254	1624	1168	2.05847	1914.72	FALSE	-0.0477785	0.00387561
05	visual	self	5	170	2116	1314	2.02456	1914.72	FALSE	-0.0477785	0.00387561
05	visual	self	217		2116	1228	1.74969	1914.72	FALSE	-0.0477785	0.00387561
05	visual	self	73	222	1776	946	2.49286	2075.25	TRUE	-0.0435114	0.0158287
05	visual	self	53	156	1338	474		2075.25	TRUE	-0.0435114	0.0158287
05	visual	self	45	148	1878	1180	2.83426	2075.25	TRUE	-0.0435114	0.0158287
05	visual	self		98			0.814488	2075.25	TRUE	-0.0435114	0.0158287
05	visual	self		1064	1160	116	1.01999	2075.25	TRUE	-0.0435114	0.0158287
05	visual	self	53	224	2664	2092		3138.27	TRUE	0.00829754	0.00460021
05	visual	self	23	128		1574	2.96524	3138.27	TRUE	0.00829754	0.00460021
05	visual	self	45	426	2480	1246	3.23617	3138.27	TRUE	0.00829754	0.00460021
05	visual	self		100			1.21091	3138.27	TRUE	0.00829754	0.00460021
05	visual	self	0		3136	2600	2.54257	3138.27	TRUE	0.00829754	0.00460021
05	visual	self	3	230	2792	2412		2591.22	FALSE	0.00932819	0.00548886
05	visual	self	0	1396	2792	2558		2591.22	FALSE	0.00932819	0.00548886
05	visual	self	0		2478	1558	2.39925	2591.22	FALSE	0.00932819	0.00548886
05	visual	self	0		2792	1594	1.41033	2591.22	FALSE	0.00932819	0.00548886
05	visual	self	0	54		352	2.17287	2591.22	FALSE	0.00932819	0.00548886
05	visual	self	53	312	2822	1928	2.7599	2923.79	TRUE	0.0149286	0.00569777
05	visual	self	41		3094	1024	3.86491	2923.79	TRUE	0.0149286	0.00569777
05	visual	self	15	162	2778	2236	2.78014	2923.79	TRUE	0.0149286	0.00569777
05	visual	self		1396		218	1.05625	2923.79	TRUE	0.0149286	0.00569777
05	visual	self			3008	280	1.99574	2923.79	TRUE	0.0149286	0.00569777
05	visual	self	0	616	1860	1628		1937.67	TRUE	-0.0222624	0.00737661
05	visual	self	0	80		108	1.9394	1937.67	TRUE	-0.0222624	0.00737661
05	visual	self			1854	756	2.46466	1937.67	TRUE	-0.0222624	0.00737661
05	visual	self	323	1456	2138	848	1.35685	1937.67	TRUE	-0.0222624	0.00737661
05	visual	self	313	424		112	0.958036	1937.67	TRUE	-0.0222624	0.00737661
05	visual	self			1798	814	3.11494	2124.47	TRUE	-0.00290421	0.00295899
05	visual	self	63	148	2304	964		2124.47	TRUE	-0.00290421	0.00295899
05	visual	self			2154	1130	2.11075	2124.47	TRUE	-0.00290421	0.00295899
05	visual	self			2320	220	1.10178	2124.47	TRUE	-0.00290421	0.00295899
05	visual	self					1.22202	2124.47	TRUE	-0.00290421	0.00295899
05	visual	self	0	136	1994	1814		2082.68	FALSE	-0.0207061	0.00709847
05	visual	self	0	116	1884	1436		2082.68	FALSE	-0.0207061	0.00709847
05	visual	self	29	1092	1400	918	1.28312	2082.68	FALSE	-0.0207061	0.00709847
05	visual	self	15	96	2280	528	3.56311	2082.68	FALSE	-0.0207061	0.00709847
05	visual	self					0.775563	2082.68	FALSE	-0.0207061	0.00709847
05	visual	self	0	124		1006	4.03299	3029.27	FALSE	0.00989919	0.00430827
05	visual	self	321	468		134	2.448	3029.27	FALSE	0.00989919	0.00430827
05	visual	self	0	344		716	2.6923	3029.27	FALSE	0.00989919	0.00430827
05	visual	self	281	332		272	0.868936	3029.27	FALSE	0.00989919	0.00430827
05	visual	self					0.549429	3029.27	FALSE	0.00989919	0.00430827
05	visual	self	209		3572	2374	3.15069	3399.96	TRUE	0.00447887	0.00709029
05	visual	self			3594	2956	3.88255	3399.96	TRUE	0.00447887	0.00709029
05	visual	self	375		3588	2598	1.81802	3399.96	TRUE	0.00447887	0.00709029
05	visual	self					0.539376	3399.96	TRUE	0.00447887	0.00709029
05	visual	self	167	1040	3600	3022	1.85877	3399.96	TRUE	0.00447887	0.00709029
05	visual	self	39	118	2198	742	3.60998	2160.52	TRUE	0.020559	0.0101177
05	visual	self	49	318	2138	742	4.02674	2160.52	TRUE	0.020559	0.0101177
05	visual	self	35	146	2224	944	2.18252	2160.52	TRUE	0.020559	0.0101177
05	visual	self	2	78		166	2.21899	2160.52	TRUE	0.020559	0.0101177
05	visual	self	5		1986	1196	1.72025	2160.52	TRUE	0.020559	0.0101177
05	visual	self	63		3814	2934	3.17099	3612.57	FALSE	0.00949106	0.00633291
05	visual	self	11	1392	3466	2518	3.5851	3612.57	FALSE	0.00949106	0.00633291
05	visual	self	221		3784	2012	1.87741	3612.57	FALSE	0.00949106	0.00633291
05	visual	self	1	1490	3814	1988	1.19836	3612.57	FALSE	0.00949106	0.00633291
05	visual	self	0	20		346	2.29136	3612.57	FALSE	0.00949106	0.00633291
05	visual	self	169	246	2736	1766	4.12712	2535.91	FALSE	-0.0234296	0.00580349
05	visual	self	173		2664	1772	4.32711	2535.91	FALSE	-0.0234296	0.00580349
05	visual	self	65	644	2736	2370	2.12638	2535.91	FALSE	-0.0234296	0.00580349
05	visual	self	97	210	2736	2138	2.00332	2535.91	FALSE	-0.0234296	0.00580349
05	visual	self	209		2450	386	1.42673	2535.91	FALSE	-0.0234296	0.00580349
05	visual	self	59	130	2030	1450	2.90488	1829.95	TRUE	-0.0176597	0.00377767
05	visual	self	289	372	1474	658		1829.95	TRUE	-0.0176597	0.00377767
05	visual	self	9		2030	1552	2.4198	1829.95	TRUE	-0.0176597	0.00377767
05	visual	self					0.665917	1829.95	TRUE	-0.0176597	0.00377767
05	visual	self		522	1106	324	1.5201	1829.95	TRUE	-0.0176597	0.00377767
05	visual	self	35	314	2286	1286	3.80415	2086.86	TRUE	0.00291942	0.00361051
05	visual	self	0	134	1900	1414		2086.86	TRUE	0.00291942	0.00361051
05	visual	self	129	436	2170	1226	2.05574	2086.86	TRUE	0.00291942	0.00361051
05	visual	self	27	116	2288	1070	3.39711	2086.86	TRUE	0.00291942	0.00361051
05	visual	self	0		1606	842	1.70872	2086.86	TRUE	0.00291942	0.00361051
05	visual	self	17	592	2816	2202		2615.52	TRUE	0.00340589	0.00572482
05	visual	self	0	1408	2770	1946		2615.52	TRUE	0.00340589	0.00572482
05	visual	self	305	382	2506	1528	2.99924	2615.52	TRUE	0.00340589	0.00572482
05	visual	self	0	78	2816	1542	1.86703	2615.52	TRUE	0.00340589	0.00572482
05	visual	self		8			1.92224	2615.52	TRUE	0.00340589	0.00572482
05	visual	self	127	204	2160	1390	3.90887	1959.04	TRUE	-0.0389689	0.00684066
05	visual	self	101	1414	2160	1864		1959.04	TRUE	-0.0389689	0.00684066
05	visual	self	61	328	2160	1770	2.62306	1959.04	TRUE	-0.0389689	0.00684066
05	visual	self	15		2160	1862	1.26526	1959.04	TRUE	-0.0389689	0.00684066
05	visual	self	81	1118	2108	1024	1.73186	1959.04	TRUE	-0.0389689	0.00684066
05	visual	self	71	254	3218	1060	2.62782	3023.57	TRUE	-0.0509188	0.0046634
05	visual	self	51	236	3224	1018	4.28057	3023.57	TRUE	-0.0509188	0.0046634
05	visual	self	31	252	3212	1142	1.76147	3023.57	TRUE	-0.0509188	0.0046634
05	visual	self		1160		168	0.658888	3023.57	TRUE	-0.0509188	0.0046634
05	visual	self	111	1110	3224	1196	1.6841	3023.57	TRUE	-0.0509188	0.0046634
06	visual	self	49	558	3380	1450	2.64531	3939.23	FALSE	0.00081498	0.00308334
06	visual	self					1.39166	3939.23	FALSE	0.00081498	0.00308334
06	visual	self				326	1.77553	3939.23	FALSE	0.00081498	0.00308334
06	visual	self			3828	618	2.13051	3939.23	FALSE	0.00081498	0.00308334
06	visual	self	21	150		204	2.04121	3939.23	FALSE	0.00081498	0.00308334
06	visual	self	69	226		396	1.75226	3939.23	FALSE	0.00081498	0.00308334
06	visual	self	55	230	4090	1592	2.01202	3939.23	FALSE	0.00081498	0.00308334
06	visual	self		336			1.48102	3939.23	FALSE	0.00081498	0.00308334
06	visual	self	19	256	2176	1364	4.21913	2446.11	TRUE	-0.0402133	0.00760484
06	visual	self	123	364		224	2.80911	2446.11	TRUE	-0.0402133	0.00760484
06	visual	self	331		1862	432	1.90137	2446.11	TRUE	-0.0402133	0.00760484
06	visual	self	269	488	1670	684	2.80534	2446.11	TRUE	-0.0402133	0.00760484
06	visual	self	151		1928	242	1.32936	2446.11	TRUE	-0.0402133	0.00760484
06	visual	self	103	348		264	1.0555	2446.11	TRUE	-0.0402133	0.00760484
06	visual	self	203	314		146	2.7576	2446.11	TRUE	-0.0402133	0.00760484
06	visual	self	185	508	1956	562	3.58508	2446.11	TRUE	-0.0402133	0.00760484
06	visual	self	75	156	2934	386		3050.56	TRUE	0.00464935	0.00622674
06	visual	self	177	298	2072	568	2.61403	3050.56	TRUE	0.00464935	0.00622674
06	visual	self			2422	198	1.32719	3050.56	TRUE	0.00464935	0.00622674
06	visual	self	125		2846	556	2.51281	3050.56	TRUE	0.00464935	0.00622674
06	visual	self	45	162	2540	426	2.30606	3050.56	TRUE	0.00464935	0.00622674
06	visual	self	4	34	3252	472	2.49489	3050.56	TRUE	0.00464935	0.00622674
06	visual	self	87	154	1918	528	1.95381	3050.56	TRUE	0.00464935	0.00622674
06	visual	self	263	508	2732	682	2.23293	3050.56	TRUE	0.00464935	0.00622674
06	visual	self			3242	112	1.37958	3781.25	TRUE	0.00331229	0.0028125
06	visual	self	101	164		122	2.26777	3781.25	TRUE	0.00331229	0.0028125
06	visual	self		724		102	1.97664	3781.25	TRUE	0.00331229	0.0028125
06	visual	self	349	450		362	1.57024	3781.25	TRUE	0.00331229	0.0028125
06	visual	self		802			0.808964	3781.25	TRUE	0.00331229	0.0028125
06	visual	self		254			2.03139	3781.25	TRUE	0.00331229	0.0028125
06	visual	self			2532	122	1.39616	3781.25	TRUE	0.00331229	0.0028125
06	visual	self	0	284		634	3.41213	3781.25	TRUE	0.00331229	0.0028125
06	visual	self					0.925947	4264	FALSE	0.00672064	0.00872381
06	visual	self	61	216	4414	1032		4264	FALSE	0.00672064	0.00872381
06	visual	self	107	182	3710	658	1.77594	4264	FALSE	0.00672064	0.00872381
06	visual	self			3802	266	1.53056	4264	FALSE	0.00672064	0.00872381
06	visual	self				116	0.609141	4264	FALSE	0.00672064	0.00872381
06	visual	self	109	750	3682	1120	1.96124	4264	FALSE	0.00672064	0.00872381
06	visual	self					1.52451	4264	FALSE	0.00672064	0.00872381
06	visual	self	187	608	4326	634	2.08563	4264	FALSE	0.00672064	0.00872381
06	visual	self	93	170	2048	480	2.77034	3376.84	FALSE	0.0111289	0.00490538
06	visual	self			2852	278	2.2877	3376.84	FALSE	0.0111289	0.00490538
06	visual	self	101	642	2834	672	2.09711	3376.84	FALSE	0.0111289	0.00490538
06	visual	self		716		150	2.0302	3376.84	FALSE	0.0111289	0.00490538
06	visual	self					1.42123	3376.84	FALSE	0.0111289	0.00490538
06	visual	self			3430	410	1.14552	3376.84	FALSE	0.0111289	0.00490538
06	visual	self			2620	662	2.19313	3376.84	FALSE	0.0111289	0.00490538
06	visual	self	59	242	2706	916	3.47342	3376.84	FALSE	0.0111289	0.00490538
06	visual	self	49	180	4310			4115.58	FALSE	-0.00402833	0.00457378
06	visual	self	91	230	3846	1024		4115.58	FALSE	-0.00402833	0.00457378
06	visual	self	119	248	3772	1110	2.74552	4115.58	FALSE	-0.00402833	0.00457378
06	visual	self	93	540		1078	2.83899	4115.58	FALSE	-0.00402833	0.00457378
06	visual	self	291	360		100	0.816233	4115.58	FALSE	-0.00402833	0.00457378
06	visual	self		56			1.23959	4115.58	FALSE	-0.00402833	0.00457378
06	visual	self	55		3720	426	1.55061	4115.58	FALSE	-0.00402833	0.00457378
06	visual	self	0	300	4232	1640	4.00768	4115.58	FALSE	-0.00402833	0.00457378
06	visual	self	5	134	2696		2.71361	2496.66	TRUE	-0.0278528	0.0100061
06	visual	self	125	276	1810	388	3.15033	2496.66	TRUE	-0.0278528	0.0100061
06	visual	self	169	486	2624	1486	2.4797	2496.66	TRUE	-0.0278528	0.0100061
06	visual	self	0	1054	2582	1814	2.63914	2496.66	TRUE	-0.0278528	0.0100061
06	visual	self		972	2672	376	1.14854	2496.66	TRUE	-0.0278528	0.0100061
06	visual	self	4	86		120	2.02374	2496.66	TRUE	-0.0278528	0.0100061
06	visual	self	245	310		142	2.50859	2496.66	TRUE	-0.0278528	0.0100061
06	visual	self	45	568	2698	1024	3.62835	2496.66	TRUE	-0.0278528	0.0100061
06	visual	self	89	216		114	0.841873	1825.8	TRUE	-0.0242095	0.00856496
06	visual	self	81	258	296	178		1825.8	TRUE	-0.0242095	0.00856496
06	visual	self					1.93257	1825.8	TRUE	-0.0242095	0.00856496
06	visual	self		1304	1960	778	1.8774	1825.8	TRUE	-0.0242095	0.00856496
06	visual	self		0			0.938222	1825.8	TRUE	-0.0242095	0.00856496
06	visual	self	6	76	1888	1212	2.3544	1825.8	TRUE	-0.0242095	0.00856496
06	visual	self		186			1.18251	1825.8	TRUE	-0.0242095	0.00856496
06	visual	self	97	594	796	640	2.87661	1825.8	TRUE	-0.0242095	0.00856496
06	visual	self	4	216	872	840		1283.98	TRUE	-0.0233498	0.0113536
06	visual	self	69	322	726	602	4.18816	1283.98	TRUE	-0.0233498	0.0113536
06	visual	self		760	824	100	2.3307	1283.98	TRUE	-0.0233498	0.0113536
06	visual	self	0	94	1052	806	1.93373	1283.98	TRUE	-0.0233498	0.0113536
06	visual	self	19	504	602	478	1.88485	1283.98	TRUE	-0.0233498	0.0113536
06	visual	self	0	742	850	278	1.73793	1283.98	TRUE	-0.0233498	0.0113536
06	visual	self	63	234	790	436	1.65576	1283.98	TRUE	-0.0233498	0.0113536
06	visual	self	187	534	610	386	3.83388	1283.98	TRUE	-0.0233498	0.0113536
06	visual	self	151	812	3614	1190	1.85942	3687.91	TRUE	0.00593483	0.00535916
06	visual	self	57	160	3522	1612	3.0842	3687.91	TRUE	0.00593483	0.00535916
06	visual	self		722		452	1.75603	3687.91	TRUE	0.00593483	0.00535916
06	visual	self		586	3272	994	2.60882	3687.91	TRUE	0.00593483	0.00535916
06	visual	self					1.74832	3687.91	TRUE	0.00593483	0.00535916
06	visual	self		36			1.18145	3687.91	TRUE	0.00593483	0.00535916
06	visual	self			3726	224	1.5017	3687.91	TRUE	0.00593483	0.00535916
06	visual	self	151	362		602	2.46577	3687.91	TRUE	0.00593483	0.00535916
06	visual	self	97	252	1428	594	1.7545	1460.97	TRUE	0.0100767	0.00351732
06	visual	self	15	228	1662	1476		1460.97	TRUE	0.0100767	0.00351732
06	visual	self	93	180	1252	490	2.50716	1460.97	TRUE	0.0100767	0.00351732
06	visual	self	103	1108	1194	364	1.41103	1460.97	TRUE	0.0100767	0.00351732
06	visual	self			1662	140	1.07969	1460.97	TRUE	0.0100767	0.00351732
06	visual	self	93	512	534	268	1.7771	1460.97	TRUE	0.0100767	0.00351732
06	visual	self	3	40	788	328	1.10161	1460.97	TRUE	0.0100767	0.00351732
06	visual	self	9	404	1150	894	3.19763	1460.97	TRUE	0.0100767	0.00351732
06	visual	self	0	180	3862	1998	2.57497	4901.59	FALSE	0.0244627	0.00635302
06	visual	self	65	162	4916	2124	4.02007	4901.59	FALSE	0.0244627	0.00635302
06	visual	self	197		4902	2248	2.70143	4901.59	FALSE	0.0244627	0.00635302
06	visual	self			4932	908	1.82064	4901.59	FALSE	0.0244627	0.00635302
06	visual	self	0		5000	1244	1.78946	4901.59	FALSE	0.0244627	0.00635302
06	visual	self	147	276		970	1.94678	4901.59	FALSE	0.0244627	0.00635302
06	visual	self	203	328		218	1.48731	4901.59	FALSE	0.0244627	0.00635302
06	visual	self	53	404	3932	984		4901.59	FALSE	0.0244627	0.00635302
06	visual	self	57	134	3468	828	2.04602	4199.8	FALSE	-0.015445	0.0038576
06	visual	self	41	124		108	1.2397	4199.8	FALSE	-0.015445	0.0038576
06	visual	self	33	140	3356	696	1.91661	4199.8	FALSE	-0.015445	0.0038576
06	visual	self	295	838	4230	1814	1.77574	4199.8	FALSE	-0.015445	0.0038576
06	visual	self					1.77694	4199.8	FALSE	-0.015445	0.0038576
06	visual	self		1284		158	1.16659	4199.8	FALSE	-0.015445	0.0038576
06	visual	self		296			1.58278	4199.8	FALSE	-0.015445	0.0038576
06	visual	self	79	274	4222	2028	2.32308	4199.8	FALSE	-0.015445	0.0038576
06	visual	self	7	142	2074	584	1.81408	1872.09	TRUE	0.00432778	0.00530559
06	visual	self	61	166	2060	630		1872.09	TRUE	0.00432778	0.00530559
06	visual	self	219	286	364	108	1.09734	1872.09	TRUE	0.00432778	0.00530559
06	visual	self	145		1806	324	2.15143	1872.09	TRUE	0.00432778	0.00530559
06	visual	self			2074	230	2.09976	1872.09	TRUE	0.00432778	0.00530559
06	visual	self			2028	238	1.79661	1872.09	TRUE	0.00432778	0.00530559
06	visual	self			1974	162	1.28097	1872.09	TRUE	0.00432778	0.00530559
06	visual	self	5	164	1860	788	2.22806	1872.09	TRUE	0.00432778	0.00530559
06	visual	self		172			1.78536	3084.61	TRUE	-0.00785489	0.00395509
06	visual	self	8	212	3286			3084.61	TRUE	-0.00785489	0.00395509
06	visual	self			2196	104	1.05504	3084.61	TRUE	-0.00785489	0.00395509
06	visual	self	0	1490	3078		2.68764	3084.61	TRUE	-0.00785489	0.00395509
06	visual	self	411	982	3020	822	1.8069	3084.61	TRUE	-0.00785489	0.00395509
06	visual	self					0.765605	3084.61	TRUE	-0.00785489	0.00395509
06	visual	self	87		2826	848	1.88946	3084.61	TRUE	-0.00785489	0.00395509
06	visual	self	149	414	3180	822	3.27668	3084.61	TRUE	-0.00785489	0.00395509
06	visual	self	167	374	402	198	1.81787	1889.21	TRUE	-0.0295537	0.00478911
06	visual	self	99	164	1140	250	1.84304	1889.21	TRUE	-0.0295537	0.00478911
06	visual	self	81	208	1766	558	2.14181	1889.21	TRUE	-0.0295537	0.00478911
06	visual	self	179	460	1766	642	2.07719	1889.21	TRUE	-0.0295537	0.00478911
06	visual	self	101	162		152	1.17433	1889.21	TRUE	-0.0295537	0.00478911
06	visual	self	51	540	568	480	2.11608	1889.21	TRUE	-0.0295537	0.00478911
06	visual	self		602	626	110	1.05476	1889.21	TRUE	-0.0295537	0.00478911
06	visual	self		340			1.90066	1889.21	TRUE	-0.0295537	0.00478911
06	visual	self		206			2.57517	4740.89	FALSE	0.0228055	-0.00154263
06	visual	self	51	232	3672	1030		4740.89	FALSE	0.0228055	-0.00154263
06	visual	self	171		4390	942	1.94076	4740.89	FALSE	0.0228055	-0.00154263
06	visual	self	439	562	3694	634	2.69221	4740.89	FALSE	0.0228055	-0.00154263
06	visual	self			4896	612	1.23485	4740.89	FALSE	0.0228055	-0.00154263
06	visual	self	111		4896	876	2.25572	4740.89	FALSE	0.0228055	-0.00154263
06	visual	self	127	194		354	2.27348	4740.89	FALSE	0.0228055	-0.00154263
06	visual	self	113	188	4056	1212	2.72166	4740.89	FALSE	0.0228055	-0.00154263
06	visual	self	17	150	2962	1384	2.30213	3113.44	FALSE	-0.0123423	0.00725145
06	visual	self	43	158	3188	1866	2.58722	3113.44	FALSE	-0.0123423	0.00725145
06	visual	self	0	180	3280	738	2.25304	3113.44	FALSE	-0.0123423	0.00725145
06	visual	self		420			1.90416	3113.44	FALSE	-0.0123423	0.00725145
06	visual	self	369		3004	672	1.73812	3113.44	FALSE	-0.0123423	0.00725145
06	visual	self	0	16		136	1.12494	3113.44	FALSE	-0.0123423	0.00725145
06	visual	self	33	434	2284	968	2.14656	3113.44	FALSE	-0.0123423	0.00725145
06	visual	self	73	914	3080	1400	2.00782	3113.44	FALSE	-0.0123423	0.00725145
06	visual	self	71	514		380	2.1645	2639.99	TRUE	0.00656254	-0.00443845
06	visual	self	0	10		220	0.938445	2639.99	TRUE	0.00656254	-0.00443845
06	visual	self		1376	1404	284	1.68936	2639.99	TRUE	0.00656254	-0.00443845
06	visual	self		798		106	1.06521	2639.99	TRUE	0.00656254	-0.00443845
06	visual	self		748			1.69746	2639.99	TRUE	0.00656254	-0.00443845
06	visual	self	19	60	2620	1080	1.97281	2639.99	TRUE	0.00656254	-0.00443845
06	visual	self					1.35695	2639.99	TRUE	0.00656254	-0.00443845
06	visual	self		548			2.39078	2639.99	TRUE	0.00656254	-0.00443845
06	visual	self	15	142	3088	1766	3.76737	3339.33	FALSE	0.0159541	0.0077484
06	visual	self	0	270	3540	2042	3.80101	3339.33	FALSE	0.0159541	0.0077484
06	visual	self	117	764	3242	1466	2.98163	3339.33	FALSE	0.0159541	0.0077484
06	visual	self		990	2694	776	2.10227	3339.33	FALSE	0.0159541	0.0077484
06	visual	self					1.18252	3339.33	FALSE	0.0159541	0.0077484
06	visual	self	3	184		442	2.13486	3339.33	FALSE	0.0159541	0.0077484
06	visual	self	29	124	2698	558	1.92363	3339.33	FALSE	0.0159541	0.0077484
06	visual	self	65	570	3368	1352	2.89183	3339.33	FALSE	0.0159541	0.0077484
06	visual	self	319	564	2020	554	2.50362	2758.67	TRUE	-0.0402011	0.014044
06	visual	self	2	472	1854	576	3.53412	2758.67	TRUE	-0.0402011	0.014044
06	visual	self	307		2960	606	2.16982	2758.67	TRUE	-0.0402011	0.014044
06	visual	self	317		2260	666	2.09999	2758.67	TRUE	-0.0402011	0.014044
06	visual	self	0	484		328	1.33339	2758.67	TRUE	-0.0402011	0.014044
06	visual	self					1.30095	2758.67	TRUE	-0.0402011	0.014044
06	visual	self	167	516		292	1.64411	2758.67	TRUE	-0.0402011	0.014044
06	visual	self	293	476		190	3.96313	2758.67	TRUE	-0.0402011	0.014044
06	visual	self	71	184		392	4.24991	3639.58	FALSE	0.00321122	0.00697124
06	visual	self	65	190	2598	1150		3639.58	FALSE	0.00321122	0.00697124
06	visual	self	197		3266	730	1.6613	3639.58	FALSE	0.00321122	0.00697124
06	visual	self		1290		106	1.54379	3639.58	FALSE	0.00321122	0.00697124
06	visual	self			3678	254	1.80386	3639.58	FALSE	0.00321122	0.00697124
06	visual	self			3182	250	1.35727	3639.58	FALSE	0.00321122	0.00697124
06	visual	self	157	246		130	1.37794	3639.58	FALSE	0.00321122	0.00697124
06	visual	self	0	420	3734			3639.58	FALSE	0.00321122	0.00697124
06	visual	self	57	602	2720	712	1.94383	2616.58	TRUE	0.00447887	0.00709029
06	visual	self		254			2.77709	2616.58	TRUE	0.00447887	0.00709029
06	visual	self			2076	166	1.46029	2616.58	TRUE	0.00447887	0.00709029
06	visual	self		596			2.09068	2616.58	TRUE	0.00447887	0.00709029
06	visual	self			2176	126	1.02586	2616.58	TRUE	0.00447887	0.00709029
06	visual	self	93		2788	1672	1.9935	2616.58	TRUE	0.00447887	0.00709029
06	visual	self	0	168		496	2.1422	2616.58	TRUE	0.00447887	0.00709029
06	visual	self	153	508	2318	554	2.43386	2616.58	TRUE	0.00447887	0.00709029
06	visual	self	33	316	3876		3.23436	3818.82	TRUE	-0.00452935	0.00258935
06	visual	self	63		3774	1322	2.27412	3818.82	TRUE	-0.00452935	0.00258935
06	visual	self	95		3308	1534	2.54567	3818.82	TRUE	-0.00452935	0.00258935
06	visual	self		1086			1.29197	3818.82	TRUE	-0.00452935	0.00258935
06	visual	self	15	118	2908	240	1.62678	3818.82	TRUE	-0.00452935	0.00258935
06	visual	self					0.694194	3818.82	TRUE	-0.00452935	0.00258935
06	visual	self	13	122	3900	916	2.12817	3818.82	TRUE	-0.00452935	0.00258935
06	visual	self	9	134		166	2.26918	3818.82	TRUE	-0.00452935	0.00258935
06	visual	self	51	146	1966	1450		2022.82	TRUE	0.0104213	0.00332053
06	visual	self	21	154	1816	1152		2022.82	TRUE	0.0104213	0.00332053
06	visual	self	217	740	1950	626	1.86097	2022.82	TRUE	0.0104213	0.00332053
06	visual	self	351	464	1884	658	2.962	2022.82	TRUE	0.0104213	0.00332053
06	visual	self	0	98		320	1.46852	2022.82	TRUE	0.0104213	0.00332053
06	visual	self	41	1310	1906	1418	2.18797	2022.82	TRUE	0.0104213	0.00332053
06	visual	self	53	670	890	582	1.39581	2022.82	TRUE	0.0104213	0.00332053
06	visual	self	37	416	1708	1344		2022.82	TRUE	0.0104213	0.00332053
06	visual	self	411	498	4950	584	3.20317	4748.5	TRUE	0.00949106	0.00633291
06	visual	self	87	600	3796	862	2.7389	4748.5	TRUE	0.00949106	0.00633291
06	visual	self	189	256		360	2.04808	4748.5	TRUE	0.00949106	0.00633291
06	visual	self					1.71835	4748.5	TRUE	0.00949106	0.00633291
06	visual	self	61	150		122	1.15765	4748.5	TRUE	0.00949106	0.00633291
06	visual	self			3978	1188	1.98049	4748.5	TRUE	0.00949106	0.00633291
06	visual	self			3880	428	1.99424	4748.5	TRUE	0.00949106	0.00633291
06	visual	self	0	546	4810	994	2.53627	4748.5	TRUE	0.00949106	0.00633291
06	visual	self	279	410		294	2.61726	2744.34	TRUE	-0.0324251	0.0150255
06	visual	self	293	374		518	2.65074	2744.34	TRUE	-0.0324251	0.0150255
06	visual	self			1998	100	1.62156	2744.34	TRUE	-0.0324251	0.0150255
06	visual	self	125	528	2946	1832	2.82715	2744.34	TRUE	-0.0324251	0.0150255
06	visual	self	149	278		108	1.40219	2744.34	TRUE	-0.0324251	0.0150255
06	visual	self		188			1.19792	2744.34	TRUE	-0.0324251	0.0150255
06	visual	self		128			1.54825	2744.34	TRUE	-0.0324251	0.0150255
06	visual	self	359	618	1228	612	3.52153	2744.34	TRUE	-0.0324251	0.0150255
06	visual	self	5	402	2100	1648	2.64185	2222.43	TRUE	0.00291942	0.00361051
06	visual	self	99		1874	748	2.07158	2222.43	TRUE	0.00291942	0.00361051
06	visual	self	35	540	2136	722	1.79781	2222.43	TRUE	0.00291942	0.00361051
06	visual	self			2424	104	1.79546	2222.43	TRUE	0.00291942	0.00361051
06	visual	self	0	40	2424	1068	2.11671	2222.43	TRUE	0.00291942	0.00361051
06	visual	self					0.566211	2222.43	TRUE	0.00291942	0.00361051
06	visual	self	87	276	2096	508	2.53219	2222.43	TRUE	0.00291942	0.00361051
06	visual	self	107	380	896	698	3.92497	2222.43	TRUE	0.00291942	0.00361051
06	visual	self	57	136	2190	1562	2.5682	1989.29	TRUE	0.00932819	0.00548886
06	visual	self	49	156	2152	1720	3.39886	1989.29	TRUE	0.00932819	0.00548886
06	visual	self	79	362	816	518	2.42945	1989.29	TRUE	0.00932819	0.00548886
06	visual	self	235	396	1492	626	2.05179	1989.29	TRUE	0.00932819	0.00548886
06	visual	self	53	988	2186	1060	2.06632	1989.29	TRUE	0.00932819	0.00548886
06	visual	self		1380			1.57982	1989.29	TRUE	0.00932819	0.00548886
06	visual	self	239	820	1934	694	1.71932	1989.29	TRUE	0.00932819	0.00548886
06	visual	self		206			3.02539	1989.29	TRUE	0.00932819	0.00548886
06	visual	self	231	470	3738	840	3.58232	3740.83	TRUE	0.00829754	0.00460021
06	visual	self	111	508		742	2.80466	3740.83	TRUE	0.00829754	0.00460021
06	visual	self		316			1.58795	3740.83	TRUE	0.00829754	0.00460021
06	visual	self		336			1.33456	3740.83	TRUE	0.00829754	0.00460021
06	visual	self	177	664		232	1.63031	3740.83	TRUE	0.00829754	0.00460021
06	visual	self	251	324	3450	660	2.02019	3740.83	TRUE	0.00829754	0.00460021
06	visual	self			3230	102	1.02406	3740.83	TRUE	0.00829754	0.00460021
06	visual	self	13	434	3482	1102		3740.83	TRUE	0.00829754	0.00460021
06	visual	self	55	168		688	4.08925	4378.69	FALSE	-0.0477785	0.00387561
06	visual	self	65	332	4430	1190	3.67958	4378.69	FALSE	-0.0477785	0.00387561
06	visual	self	57	288	4422	1314	3.2203	4378.69	FALSE	-0.0477785	0.00387561
06	visual	self	187	378		538	2.4474	4378.69	FALSE	-0.0477785	0.00387561
06	visual	self	407	536		250	1.64809	4378.69	FALSE	-0.0477785	0.00387561
06	visual	self	0		4356		2.15144	4378.69	FALSE	-0.0477785	0.00387561
06	visual	self	137	206		108	1.7353	4378.69	FALSE	-0.0477785	0.00387561
06	visual	self	8	416	4346			4378.69	FALSE	-0.0477785	0.00387561
06	visual	self		314			1.81211	4292.5	TRUE	-0.0176597	0.00377767
06	visual	self	209	308		134	4.03772	4292.5	TRUE	-0.0176597	0.00377767
06	visual	self			4318	810	1.65161	4292.5	TRUE	-0.0176597	0.00377767
06	visual	self		994	3472	680	1.92055	4292.5	TRUE	-0.0176597	0.00377767
06	visual	self	0	742	4408	696	1.86677	4292.5	TRUE	-0.0176597	0.00377767
06	visual	self	197	334	3948	432	1.61877	4292.5	TRUE	-0.0176597	0.00377767
06	visual	self	165			236	1.66224	4292.5	TRUE	-0.0176597	0.00377767
06	visual	self	59	236	3896	1842	3.61277	4292.5	TRUE	-0.0176597	0.00377767
06	visual	self	55	146		392	4.32035	2834.27	TRUE	-0.0301518	0.0121063
06	visual	self	41	184	2814	1090	3.24462	2834.27	TRUE	-0.0301518	0.0121063
06	visual	self	17		3026		2.54817	2834.27	TRUE	-0.0301518	0.0121063
06	visual	self	275		2950	1556	2.17106	2834.27	TRUE	-0.0301518	0.0121063
06	visual	self	1	226	2878	1026	1.88538	2834.27	TRUE	-0.0301518	0.0121063
06	visual	self	69	238		184	0.946451	2834.27	TRUE	-0.0301518	0.0121063
06	visual	self	359		2482	1024	2.09234	2834.27	TRUE	-0.0301518	0.0121063
06	visual	self	137		2896	1858	2.60917	2834.27	TRUE	-0.0301518	0.0121063
06	visual	self	53	188	1250	1078		1939	TRUE	-0.0435114	0.0158287
06	visual	self	37	264	1412	968		1939	TRUE	-0.0435114	0.0158287
06	visual	self	11	744	1780	1368	1.85935	1939	TRUE	-0.0435114	0.0158287
06	visual	self	189	370	406	180	2.52173	1939	TRUE	-0.0435114	0.0158287
06	visual	self			1860	140	1.81064	1939	TRUE	-0.0435114	0.0158287
06	visual	self	181	272	1988	766	2.16523	1939	TRUE	-0.0435114	0.0158287
06	visual	self		476			1.39584	1939	TRUE	-0.0435114	0.0158287
06	visual	self	0	458	1536	808	3.90702	1939	TRUE	-0.0435114	0.0158287
06	visual	self	159	330	2242	588	4.09548	3378.43	TRUE	-0.0237265	-0.000617053
06	visual	self	143	472	2716	974	2.95044	3378.43	TRUE	-0.0237265	-0.000617053
06	visual	self	161		3272	1084	2.00792	3378.43	TRUE	-0.0237265	-0.000617053
06	visual	self			3576	1902	2.27568	3378.43	TRUE	-0.0237265	-0.000617053
06	visual	self	99	238	3580	1114	2.64668	3378.43	TRUE	-0.0237265	-0.000617053
06	visual	self	4	68	3388	532	2.16019	3378.43	TRUE	-0.0237265	-0.000617053
06	visual	self	39	306	3482	1230	3.31246	3378.43	TRUE	-0.0237265	-0.000617053
06	visual	self	69	390	3296	1924	2.4708	3378.43	TRUE	-0.0237265	-0.000617053
06	visual	self	69	136		322	3.23685	4034.68	TRUE	-0.0222624	0.00737661
06	visual	self	45	480	4162		3.75028	4034.68	TRUE	-0.0222624	0.00737661
06	visual	self	0	872	4084	1888	2.42971	4034.68	TRUE	-0.0222624	0.00737661
06	visual	self	211	270	3972	890	2.29485	4034.68	TRUE	-0.0222624	0.00737661
06	visual	self	135	210		512	1.6569	4034.68	TRUE	-0.0222624	0.00737661
06	visual	self	2	172	4236	2042	2.44732	4034.68	TRUE	-0.0222624	0.00737661
06	visual	self	99	182	3524	376	1.64783	4034.68	TRUE	-0.0222624	0.00737661
06	visual	self	93	254	2978	504	2.44067	4034.68	TRUE	-0.0222624	0.00737661
06	visual	self	135	270		222	1.00229	4255.14	FALSE	-0.0234296	0.00580349
06	visual	self	89	254	4456	534		4255.14	FALSE	-0.0234296	0.00580349
06	visual	self	117		4164	860	2.06783	4255.14	FALSE	-0.0234296	0.00580349
06	visual	self	0	524	4456	2362	3.00439	4255.14	FALSE	-0.0234296	0.00580349
06	visual	self	413	884		274	1.39753	4255.14	FALSE	-0.0234296	0.00580349
06	visual	self		290			1.37009	4255.14	FALSE	-0.0234296	0.00580349
06	visual	self					1.01309	4255.14	FALSE	-0.0234296	0.00580349
06	visual	self	193	334		678	3.64676	4255.14	FALSE	-0.0234296	0.00580349
06	visual	self	201		2260	634	1.72533	3268.74	TRUE	0.00340589	0.00572482
06	visual	self	103	310		318	1.79212	3268.74	TRUE	0.00340589	0.00572482
06	visual	self	0		3182	1338	2.20766	3268.74	TRUE	0.00340589	0.00572482
06	visual	self	15		3388	2218	2.43397	3268.74	TRUE	0.00340589	0.00572482
06	visual	self		1394			1.92504	3268.74	TRUE	0.00340589	0.00572482
06	visual	self	149	234	3470	1360	1.90501	3268.74	TRUE	0.00340589	0.00572482
06	visual	self	109	460	2792	550	2.13524	3268.74	TRUE	0.00340589	0.00572482
06	visual	self	4	490	3408	784	3.75199	3268.74	TRUE	0.00340589	0.00572482
06	visual	self	6	192	2856	1610		2655.33	FALSE	-0.00290421	0.00295899
06	visual	self	77	162	1160	870	3.77347	2655.33	FALSE	-0.00290421	0.00295899
06	visual	self					1.53351	2655.33	FALSE	-0.00290421	0.00295899
06	visual	self	85	148	1406	250	1.51864	2655.33	FALSE	-0.00290421	0.00295899
06	visual	self		4			1.05345	2655.33	FALSE	-0.00290421	0.00295899
06	visual	self	0		2598	292	1.34056	2655.33	FALSE	-0.00290421	0.00295899
06	visual	self			2784	122	1.43858	2655.33	FALSE	-0.00290421	0.00295899
06	visual	self	25	388	2564	1626	3.74249	2655.33	FALSE	-0.00290421	0.00295899
06	visual	self	65	234	3322	2190	4.38609	3303.13	FALSE	-0.0207061	0.00709847
06	visual	self	113	408	3034	1104	3.86542	3303.13	FALSE	-0.0207061	0.00709847
06	visual	self		212			1.92125	3303.13	FALSE	-0.0207061	0.00709847
06	visual	self	207	314	2374	676	1.98087	3303.13	FALSE	-0.0207061	0.00709847
06	visual	self	21	1164	2790	802	1.19057	3303.13	FALSE	-0.0207061	0.00709847
06	visual	self	305	422		102	1.68534	3303.13	FALSE	-0.0207061	0.00709847
06	visual	self		282			1.86982	3303.13	FALSE	-0.0207061	0.00709847
06	visual	self	113	386	2900	1192		3303.13	FALSE	-0.0207061	0.00709847
06	visual	self	7	118	2122	1762		2319.9	FALSE	-0.0509188	0.0046634
06	visual	self	69	902	2294	1174	2.10416	2319.9	FALSE	-0.0509188	0.0046634
06	visual	self	303	640	1144	644	1.53684	2319.9	FALSE	-0.0509188	0.0046634
06	visual	self					1.0083	2319.9	FALSE	-0.0509188	0.0046634
06	visual	self	93	250		186	1.65674	2319.9	FALSE	-0.0509188	0.0046634
06	visual	self		228			1.04419	2319.9	FALSE	-0.0509188	0.0046634
06	visual	self		814			1.38391	2319.9	FALSE	-0.0509188	0.0046634
06	visual	self		286			2.03201	2319.9	FALSE	-0.0509188	0.0046634
06	visual	self	63	184	1968	1158	2.44251	3206.87	TRUE	0.0149286	0.00569777
06	visual	self	93	208	3214	896		3206.87	TRUE	0.0149286	0.00569777
06	visual	self	97	174	2984	550	1.5663	3206.87	TRUE	0.0149286	0.00569777
06	visual	self			2748	224	1.71203	3206.87	TRUE	0.0149286	0.00569777
06	visual	self		32			1.37897	3206.87	TRUE	0.0149286	0.00569777
06	visual	self		280			1.02988	3206.87	TRUE	0.0149286	0.00569777
06	visual	self			2970	108	1.16274	3206.87	TRUE	0.0149286	0.00569777
06	visual	self	0	484	3094	2320		3206.87	TRUE	0.0149286	0.00569777
06	visual	self	15	216	3562	1946	2.31539	3360.16	TRUE	0.020559	0.0101177
06	visual	self	43	264	3450	1738		3360.16	TRUE	0.020559	0.0101177
06	visual	self	117	252	2944	1242	2.08899	3360.16	TRUE	0.020559	0.0101177
06	visual	self	207	320		240	1.88451	3360.16	TRUE	0.020559	0.0101177
06	visual	self		190			1.92718	3360.16	TRUE	0.020559	0.0101177
06	visual	self		396			1.6821	3360.16	TRUE	0.020559	0.0101177
06	visual	self			2194	122	1.36527	3360.16	TRUE	0.020559	0.0101177
06	visual	self		1416		232	1.28947	3360.16	TRUE	0.020559	0.0101177
06	visual	self	57	250	3244	1230	3.68341	3107.65	TRUE	0.00989919	0.00430827
06	visual	self	71	270	3308	1552	3.85216	3107.65	TRUE	0.00989919	0.00430827
06	visual	self	187	466	3308		2.59302	3107.65	TRUE	0.00989919	0.00430827
06	visual	self	241	760	3242	1044	2.55177	3107.65	TRUE	0.00989919	0.00430827
06	visual	self					2.04799	3107.65	TRUE	0.00989919	0.00430827
06	visual	self	0		3308	1644	1.76217	3107.65	TRUE	0.00989919	0.00430827
06	visual	self	405		3160	792	1.87497	3107.65	TRUE	0.00989919	0.00430827
06	visual	self		994		344	2.25596	3107.65	TRUE	0.00989919	0.00430827
06	visual	self	55	168	2990	1576		3165.96	TRUE	0.00478928	0.00760081
06	visual	self	75	148	2128	646	2.22081	3165.96	TRUE	0.00478928	0.00760081
06	visual	self		712	2862	358	1.63306	3165.96	TRUE	0.00478928	0.00760081
06	visual	self	257	340	3246	1644	2.17366	3165.96	TRUE	0.00478928	0.00760081
06	visual	self	315	1054		400	1.361	3165.96	TRUE	0.00478928	0.00760081
06	visual	self	139		2596	1020	1.61529	3165.96	TRUE	0.00478928	0.00760081
06	visual	self	207		3344	1486	2.17903	3165.96	TRUE	0.00478928	0.00760081
06	visual	self	1		3184	610	1.83996	3165.96	TRUE	0.00478928	0.00760081
06	visual	self	61	236	2106	920	2.72191	2852.86	TRUE	-0.0389689	0.00684066
06	visual	self	17	378	2444	1104	2.89992	2852.86	TRUE	-0.0389689	0.00684066
06	visual	self	41	364	2536	524	2.12515	2852.86	TRUE	-0.0389689	0.00684066
06	visual	self			2414	258	0.999849	2852.86	TRUE	-0.0389689	0.00684066
06	visual	self			2576	106	0.670524	2852.86	TRUE	-0.0389689	0.00684066
06	visual	self		1262			1.41111	2852.86	TRUE	-0.0389689	0.00684066
06	visual	self	131	220	3054	672	2.19322	2852.86	TRUE	-0.0389689	0.00684066
06	visual	self	49	256		400	3.40909	2852.86	TRUE	-0.0389689	0.00684066
08	visual	self		624			1.00369	1819.25	TRUE	0.0284454	0.000109187
08	visual	self		560			1.39727	1813.43	FALSE	-0.0263984	0.00167597
08	visual	self	421	544	1234	486	1.30919	1742.82	TRUE	0.0263652	0.00947522
08	visual	self	133		2522	432	2.10042	2361.9	TRUE	0.0431204	0.00250269
08	visual	self	0	140		148	0.949795	3309.34	TRUE	0.0266026	0.00468049
08	visual	self			1736	574	1.79919	1960.53	TRUE	0.0231473	0.00537897
08	visual	self	2	416	1600	1058	2.58559	1398.28	TRUE	-0.0200724	-0.00518613
08	visual	self	143	254	2822	710	3.47417	2621.09	TRUE	-0.0226874	0.00492861
08	visual	self	25	192	2962		3.45781	2952.88	TRUE	-0.0232958	0.00366582
08	visual	self	269	838	1160	428	2.07988	2296.57	TRUE	0.00842188	-0.00206408
08	visual	self	0	178	576	578	2.7464	1338.54	TRUE	-0.0269624	0.00426106
08	visual	self	115		2824	832	2.21873	3567.28	TRUE	0.0358078	-0.00102647
08	visual	self	217	282		178	2.56524	4995.59	FALSE	0.0289366	-0.00206245
08	visual	self	175	242	1732	592	2.61615	2703.97	TRUE	0.00967642	0.00110282
08	visual	self	85	414	1358	676	2.83746	1877.96	FALSE	0.0269871	0.00580769
08	visual	self	117	322	3594	630	2.58963	3456.88	FALSE	0.0175641	0.0093262
08	visual	self	53	258	2762	1166	3.54618	3500.5	TRUE	-0.0373958	0.00689509
08	visual	self	331	394	2810	662	2.33077	3864.68	TRUE	0.0421536	-7.54524e-05
08	visual	self	107		3140	364	1.73908	2939.57	FALSE	-0.0136982	0.00442944
08	visual	self	211	282	2706	924	2.59911	2679.74	TRUE	0.0121847	0.00792211
08	visual	self		808			1.26183	2291.22	TRUE	0.010851	0.000961391
08	visual	self	109	274	2274	1288	2.434	2887.76	FALSE	0.0429349	-0.00103796
08	visual	self	421	538	784	326	1.93634	1784.15	FALSE	-0.014013	1.22191e-05
08	visual	self	65	210	772	384	2.67034	1342.56	TRUE	-0.0284419	0.00724707
08	visual	self	21		1470	864	2.13225	2042.93	TRUE	0.0136534	0.00301816
08	visual	self	41	262	4052	1260	3.35634	4221.34	FALSE	-0.0287664	0.0041304
08	visual	self	119	274		480	1.57585	4322.69	TRUE	0.0384615	0.00545788
08	visual	self	383	448	542	122	2.28468	1967.78	FALSE	-0.0290676	0.00638188
08	visual	self				108	0.770844	3081.91	FALSE	0.00665197	-0.000302432
08	visual	self	33		3962		2.15428	4405.91	TRUE	-0.0245043	0.00697934
08	visual	self		230			1.21245	1058.53	TRUE	-0.0305894	0.00661641
08	visual	self	189	286	2732	292	2.72152	2584.54	TRUE	0.0129208	0.00176525
08	visual	self	113		1622	344	2.03062	3154.97	TRUE	0.0281408	0.000227382
08	visual	self			2070	104	1.21584	2918.99	TRUE	0.020896	0.00543735
08	visual	self	241	386	3262		2.57347	3060.2	TRUE	0.0213089	0.00137415
08	visual	self	205	326		102	1.09108	2163.85	TRUE	-0.0226472	0.00847431
08	visual	self	13		3062	418	1.84691	2915.83	FALSE	0.0121758	0.00874212
08	visual	self	81		2286		2.35328	2274.23	TRUE	-0.0249596	-0.00178848
08	visual	self	231	302	2300	456	2.59923	3601.74	TRUE	0.0260777	0.000462377
08	visual	self		922		336	1.84015	3394.95	TRUE	0.0349883	0.00124727
08	visual	self	375	1216	2868	936	2.50773	2753.83	TRUE	0.0327857	0.0064671
08	visual	self	113	298		688	3.16905	2471.2	FALSE	-0.0206267	0.001585
08	visual	self			2014	142	1.26607	2877.34	FALSE	-0.0160341	0.00294469
08	visual	self	303	1216	2738	1476	2.07917	3136.19	TRUE	0.0141346	-0.00141401
08	visual	self	167	278	1408	886	3.50753	2288.85	TRUE	-0.0166044	0.00554288
08	visual	self	2		2808	826	2.21458	2626.78	TRUE	-0.0248945	0.00512938
08	visual	self		286			1.76361	3364.34	TRUE	-0.0318763	0.00279336
10	visual	self	145	238		114	1.14333	4826.31	TRUE	0.00672064	0.00872381
10	visual	self					1.56585	4826.31	TRUE	0.00672064	0.00872381
10	visual	self		64			0.808479	4826.31	TRUE	0.00672064	0.00872381
10	visual	self					1.10335	4826.31	TRUE	0.00672064	0.00872381
10	visual	self					1.43194	4826.31	TRUE	0.00672064	0.00872381
10	visual	self		868	3822	1566	1.72211	4826.31	TRUE	0.00672064	0.00872381
10	visual	self			4410	458	1.8941	4826.31	TRUE	0.00672064	0.00872381
10	visual	self					1.74962	4826.31	TRUE	0.00672064	0.00872381
10	visual	self	59	658	3544	1972		4826.31	TRUE	0.00672064	0.00872381
10	visual	self	85	1030	4284			4826.31	TRUE	0.00672064	0.00872381
10	visual	self	17	162	3594	2908		4826.31	TRUE	0.00672064	0.00872381
10	visual	self	0	346	3356	1020	3.30045	4826.31	TRUE	0.00672064	0.00872381
10	visual	self	417		4008	818	1.47756	4826.31	TRUE	0.00672064	0.00872381
10	visual	self	195	324	3704	540	1.96697	4826.31	TRUE	0.00672064	0.00872381
10	visual	self		0				4826.31	TRUE	0.00672064	0.00872381
10	visual	self	249	1006	4482	1396	1.90165	4826.31	TRUE	0.00672064	0.00872381
10	visual	self		998	3838	686	1.84748	4826.31	TRUE	0.00672064	0.00872381
10	visual	self	21	324		306	1.09964	4826.31	TRUE	0.00672064	0.00872381
10	visual	self					1.32228	4826.31	TRUE	0.00672064	0.00872381
10	visual	self	255		3802	510	1.83429	4826.31	TRUE	0.00672064	0.00872381
10	visual	self	187	614	3694	1676	3.75924	4826.31	TRUE	0.00672064	0.00872381
10	visual	self	57	1062	4434	2430	2.01042	4826.31	TRUE	0.00672064	0.00872381
10	visual	self	1	340	4352	2856		4826.31	TRUE	0.00672064	0.00872381
10	visual	self	223	360	4582	1136	2.00751	4826.31	TRUE	0.00672064	0.00872381
10	visual	self			4406	1080	2.69749	4826.31	TRUE	0.00672064	0.00872381
10	visual	self	285	728		756	2.60234	4826.31	TRUE	0.00672064	0.00872381
10	visual	self	183			1198	2.52555	4826.31	TRUE	0.00672064	0.00872381
10	visual	self			3040	100	0.920686	3653.85	TRUE	-0.0278528	0.0100061
10	visual	self	153	214		108	0.86658	3653.85	TRUE	-0.0278528	0.0100061
10	visual	self		112			0.997928	3653.85	TRUE	-0.0278528	0.0100061
10	visual	self			3734	1576	1.78904	3653.85	TRUE	-0.0278528	0.0100061
10	visual	self	65		3822	2658	2.44601	3653.85	TRUE	-0.0278528	0.0100061
10	visual	self	177		3778	2776	1.40106	3653.85	TRUE	-0.0278528	0.0100061
10	visual	self	0	846	3854	1936	2.4876	3653.85	TRUE	-0.0278528	0.0100061
10	visual	self	299	514	3798	1010	2.16398	3653.85	TRUE	-0.0278528	0.0100061
10	visual	self	153	380		220	3.19378	3653.85	TRUE	-0.0278528	0.0100061
10	visual	self	39	1038	3006	1774	3.35727	3653.85	TRUE	-0.0278528	0.0100061
10	visual	self	23	390	3506	1992		3653.85	TRUE	-0.0278528	0.0100061
10	visual	self	7		3854		3.00467	3653.85	TRUE	-0.0278528	0.0100061
10	visual	self	411	672	3452	638	1.79682	3653.85	TRUE	-0.0278528	0.0100061
10	visual	self	129	240		114	1.23241	3653.85	TRUE	-0.0278528	0.0100061
10	visual	self	195	626		632	1.86028	3653.85	TRUE	-0.0278528	0.0100061
10	visual	self	65	1214	3270	2294	2.25505	3653.85	TRUE	-0.0278528	0.0100061
10	visual	self		1408		618	1.84702	3653.85	TRUE	-0.0278528	0.0100061
10	visual	self			3670	1490	1.14657	3653.85	TRUE	-0.0278528	0.0100061
10	visual	self	217		2428	1362	1.49847	3653.85	TRUE	-0.0278528	0.0100061
10	visual	self	43	682	3248	1344	2.10665	3653.85	TRUE	-0.0278528	0.0100061
10	visual	self	2	766	3468	2704	3.28029	3653.85	TRUE	-0.0278528	0.0100061
10	visual	self	0	642	3462	2612	1.66659	3653.85	TRUE	-0.0278528	0.0100061
10	visual	self	233		3348	1476	2.90854	3653.85	TRUE	-0.0278528	0.0100061
10	visual	self	299	662		682	1.76595	3653.85	TRUE	-0.0278528	0.0100061
10	visual	self	23		3510	2038	2.08342	3653.85	TRUE	-0.0278528	0.0100061
10	visual	self	287	1254	2292	948	2.27302	3653.85	TRUE	-0.0278528	0.0100061
10	visual	self	105	532	3266	1386	2.81275	3653.85	TRUE	-0.0278528	0.0100061
10	visual	self	11	136		452	1.848	4077.5	TRUE	0.00656254	-0.00443845
10	visual	self	51		4278	1550	2.56232	4077.5	TRUE	0.00656254	-0.00443845
10	visual	self	221	1384	3420	608	1.95741	4077.5	TRUE	0.00656254	-0.00443845
10	visual	self			4266	2054	1.8058	4077.5	TRUE	0.00656254	-0.00443845
10	visual	self	427		4108	2038	2.44565	4077.5	TRUE	0.00656254	-0.00443845
10	visual	self			3402	1166	1.45557	4077.5	TRUE	0.00656254	-0.00443845
10	visual	self			3228	246	1.17595	4077.5	TRUE	0.00656254	-0.00443845
10	visual	self					1.3155	4077.5	TRUE	0.00656254	-0.00443845
10	visual	self	61	156	3636	2916		4077.5	TRUE	0.00656254	-0.00443845
10	visual	self	27	668	3888			4077.5	TRUE	0.00656254	-0.00443845
10	visual	self	25	182	3974	2548		4077.5	TRUE	0.00656254	-0.00443845
10	visual	self	19	138	3528	1774		4077.5	TRUE	0.00656254	-0.00443845
10	visual	self		1434		120	0.805052	4077.5	TRUE	0.00656254	-0.00443845
10	visual	self		1212	3034	636	1.67346	4077.5	TRUE	0.00656254	-0.00443845
10	visual	self			3280	500	1.30221	4077.5	TRUE	0.00656254	-0.00443845
10	visual	self				426	1.50909	4077.5	TRUE	0.00656254	-0.00443845
10	visual	self	107		3484	1794	2.30261	4077.5	TRUE	0.00656254	-0.00443845
10	visual	self	233		3228	982	1.31552	4077.5	TRUE	0.00656254	-0.00443845
10	visual	self	303		3382	1454	1.53788	4077.5	TRUE	0.00656254	-0.00443845
10	visual	self			3312	832	1.54154	4077.5	TRUE	0.00656254	-0.00443845
10	visual	self	365	422		120	1.37537	4077.5	TRUE	0.00656254	-0.00443845
10	visual	self	179		3228	2210	2.081	4077.5	TRUE	0.00656254	-0.00443845
10	visual	self	0	170	3714	2700	3.91159	4077.5	TRUE	0.00656254	-0.00443845
10	visual	self	9	490		732	1.42204	4077.5	TRUE	0.00656254	-0.00443845
10	visual	self	7		4264	2264	2.49995	4077.5	TRUE	0.00656254	-0.00443845
10	visual	self		166			2.3033	4077.5	TRUE	0.00656254	-0.00443845
10	visual	self	111	208	3402	2316	4.10107	4077.5	TRUE	0.00656254	-0.00443845
10	visual	self	81	206	3406	924	2.05551	3205.76	TRUE	-0.0402133	0.00760484
10	visual	self	29	182	3326	2236		3205.76	TRUE	-0.0402133	0.00760484
10	visual	self	85	716	2206	1098	2.33589	3205.76	TRUE	-0.0402133	0.00760484
10	visual	self	29	1284	2980	2032	1.87872	3205.76	TRUE	-0.0402133	0.00760484
10	visual	self	255	1168	3112	1726	2.46957	3205.76	TRUE	-0.0402133	0.00760484
10	visual	self		1254		146	1.36811	3205.76	TRUE	-0.0402133	0.00760484
10	visual	self	141		3032	902	1.93548	3205.76	TRUE	-0.0402133	0.00760484
10	visual	self	11	130	3256	1330	2.56971	3205.76	TRUE	-0.0402133	0.00760484
10	visual	self	0	142	3062	2060		3205.76	TRUE	-0.0402133	0.00760484
10	visual	self	0	1062	2874	1738		3205.76	TRUE	-0.0402133	0.00760484
10	visual	self	23	150	3352	2544		3205.76	TRUE	-0.0402133	0.00760484
10	visual	self	0	306	2800	1432	2.21895	3205.76	TRUE	-0.0402133	0.00760484
10	visual	self	213		3352	848	1.4806	3205.76	TRUE	-0.0402133	0.00760484
10	visual	self	225	1282	3406	1608	1.7291	3205.76	TRUE	-0.0402133	0.00760484
10	visual	self	193	322	3380	1346	1.67336	3205.76	TRUE	-0.0402133	0.00760484
10	visual	self	253		3406	1254	1.42194	3205.76	TRUE	-0.0402133	0.00760484
10	visual	self			1818	460	1.73979	3205.76	TRUE	-0.0402133	0.00760484
10	visual	self	0	338	2630	1622	1.87	3205.76	TRUE	-0.0402133	0.00760484
10	visual	self	269	358	2572	522	2.6022	3205.76	TRUE	-0.0402133	0.00760484
10	visual	self	203	382	2920	1038	1.95579	3205.76	TRUE	-0.0402133	0.00760484
10	visual	self	231	474	2138	1478	2.61038	3205.76	TRUE	-0.0402133	0.00760484
10	visual	self		1270		478	1.2634	3205.76	TRUE	-0.0402133	0.00760484
10	visual	self	283	412	2772	526	1.36472	3205.76	TRUE	-0.0402133	0.00760484
10	visual	self			3222	928	1.87476	3205.76	TRUE	-0.0402133	0.00760484
10	visual	self	111		2880	644	2.69887	3205.76	TRUE	-0.0402133	0.00760484
10	visual	self	85	164	3262	1652	2.36122	3205.76	TRUE	-0.0402133	0.00760484
10	visual	self	113	236		456		3205.76	TRUE	-0.0402133	0.00760484
10	visual	self			4332	104	1.15014	4255.6	TRUE	0.0244627	0.00635302
10	visual	self	7	74	3844	878	2.13171	4255.6	TRUE	0.0244627	0.00635302
10	visual	self		1264		116	1.42009	4255.6	TRUE	0.0244627	0.00635302
10	visual	self	317		3862	1522	1.72955	4255.6	TRUE	0.0244627	0.00635302
10	visual	self	271	616	4144	2310	2.28577	4255.6	TRUE	0.0244627	0.00635302
10	visual	self	107	654	3344	2174	2.80048	4255.6	TRUE	0.0244627	0.00635302
10	visual	self			3226	432	1.80619	4255.6	TRUE	0.0244627	0.00635302
10	visual	self				536	2.1264	4255.6	TRUE	0.0244627	0.00635302
10	visual	self	61	634	3294	2794	4.41015	4255.6	TRUE	0.0244627	0.00635302
10	visual	self		1532	4234	2018	3.3708	4255.6	TRUE	0.0244627	0.00635302
10	visual	self	15	440	3968	3066		4255.6	TRUE	0.0244627	0.00635302
10	visual	self	27	306	2732	2398		4255.6	TRUE	0.0244627	0.00635302
10	visual	self	117	1588	3252	1514	2.41547	4255.6	TRUE	0.0244627	0.00635302
10	visual	self	417	612		730	2.243	4255.6	TRUE	0.0244627	0.00635302
10	visual	self	95	314	4326	3180	2.18341	4255.6	TRUE	0.0244627	0.00635302
10	visual	self	21	716	4236	1958	2.43206	4255.6	TRUE	0.0244627	0.00635302
10	visual	self	387	456	3382	1412	1.92158	4255.6	TRUE	0.0244627	0.00635302
10	visual	self	9	986	3862	2704	1.85387	4255.6	TRUE	0.0244627	0.00635302
10	visual	self	221	640	3242	896	1.81415	4255.6	TRUE	0.0244627	0.00635302
10	visual	self	273	1012	2692	882	2.07993	4255.6	TRUE	0.0244627	0.00635302
10	visual	self	243	336	2840	1676	3.91782	4255.6	TRUE	0.0244627	0.00635302
10	visual	self	269		4456	1806	2.31696	4255.6	TRUE	0.0244627	0.00635302
10	visual	self	7	372	3912	3058		4255.6	TRUE	0.0244627	0.00635302
10	visual	self	0		4088	1388	1.82376	4255.6	TRUE	0.0244627	0.00635302
10	visual	self	41	174	4304	1490	2.98058	4255.6	TRUE	0.0244627	0.00635302
10	visual	self	8	354	3938	3126	3.34258	4255.6	TRUE	0.0244627	0.00635302
10	visual	self	107	348	3224	1690	3.13767	4255.6	TRUE	0.0244627	0.00635302
10	visual	self			3600	258	1.71016	3990	TRUE	0.00432778	0.00530559
10	visual	self	63		3082	926	2.48729	3990	TRUE	0.00432778	0.00530559
10	visual	self			2568	506	1.74772	3990	TRUE	0.00432778	0.00530559
10	visual	self	159	1052	3346	1170	1.90333	3990	TRUE	0.00432778	0.00530559
10	visual	self	5	1062	4190	1828	2.35868	3990	TRUE	0.00432778	0.00530559
10	visual	self	361	554	4190	1202	1.73173	3990	TRUE	0.00432778	0.00530559
10	visual	self		624	4190	672	2.38942	3990	TRUE	0.00432778	0.00530559
10	visual	self	0	182	3662	1878	2.86214	3990	TRUE	0.00432778	0.00530559
10	visual	self	4	402	3866	3234		3990	TRUE	0.00432778	0.00530559
10	visual	self	229	698	3964			3990	TRUE	0.00432778	0.00530559
10	visual	self	0	182	4190			3990	TRUE	0.00432778	0.00530559
10	visual	self	53	468	4190	2744		3990	TRUE	0.00432778	0.00530559
10	visual	self	319		4174	266	1.59274	3990	TRUE	0.00432778	0.00530559
10	visual	self	255	1086	2898	1262	2.00286	3990	TRUE	0.00432778	0.00530559
10	visual	self	0	1040	3948	2328	1.85772	3990	TRUE	0.00432778	0.00530559
10	visual	self	49		4190		2.63314	3990	TRUE	0.00432778	0.00530559
10	visual	self		1038	3764	1052	2.22068	3990	TRUE	0.00432778	0.00530559
10	visual	self	0	330	4126	1126	1.44829	3990	TRUE	0.00432778	0.00530559
10	visual	self	257	974	3372	768	1.66863	3990	TRUE	0.00432778	0.00530559
10	visual	self	347	1018	4162	1268	1.94486	3990	TRUE	0.00432778	0.00530559
10	visual	self	51	358	4190	2436	3.84416	3990	TRUE	0.00432778	0.00530559
10	visual	self	9	1104	4190	2776	2.44335	3990	TRUE	0.00432778	0.00530559
10	visual	self	21	232	4190		4.13692	3990	TRUE	0.00432778	0.00530559
10	visual	self	309		3788	368	0.979728	3990	TRUE	0.00432778	0.00530559
10	visual	self	25		4048		2.76187	3990	TRUE	0.00432778	0.00530559
10	visual	self	17	756	3964		3.70021	3990	TRUE	0.00432778	0.00530559
10	visual	self	173	256	3774	1736		3990	TRUE	0.00432778	0.00530559
10	visual	self	153		2294	1096	2.04705	2093.78	TRUE	0.0159541	0.0077484
10	visual	self	13	190	1682	1512	2.45287	2093.78	TRUE	0.0159541	0.0077484
10	visual	self		1088	1158	212	1.74717	2093.78	TRUE	0.0159541	0.0077484
10	visual	self	297	668	1622	584	1.69	2093.78	TRUE	0.0159541	0.0077484
10	visual	self	75	810	1958	896	2.19145	2093.78	TRUE	0.0159541	0.0077484
10	visual	self	0	1090	1140	1058	2.22016	2093.78	TRUE	0.0159541	0.0077484
10	visual	self	2	828	1850	1346	2.5958	2093.78	TRUE	0.0159541	0.0077484
10	visual	self			2170	344	1.38713	2093.78	TRUE	0.0159541	0.0077484
10	visual	self	37	150	1684	1572		2093.78	TRUE	0.0159541	0.0077484
10	visual	self		618	2200	1150		2093.78	TRUE	0.0159541	0.0077484
10	visual	self	17	184	1678	1396		2093.78	TRUE	0.0159541	0.0077484
10	visual	self	0	470	1378	866		2093.78	TRUE	0.0159541	0.0077484
10	visual	self	33	772	1042	566	1.70706	2093.78	TRUE	0.0159541	0.0077484
10	visual	self	2	126	980	400	1.60066	2093.78	TRUE	0.0159541	0.0077484
10	visual	self	31	306	2228	940	2.13272	2093.78	TRUE	0.0159541	0.0077484
10	visual	self		260			0.845095	2093.78	TRUE	0.0159541	0.0077484
10	visual	self	43	1002	1676	750	2.22715	2093.78	TRUE	0.0159541	0.0077484
10	visual	self	1	938	1486	886	1.69549	2093.78	TRUE	0.0159541	0.0077484
10	visual	self	17	410	974	580	1.91982	2093.78	TRUE	0.0159541	0.0077484
10	visual	self	49	572	898	374	2.59815	2093.78	TRUE	0.0159541	0.0077484
10	visual	self	7	124	1242	1136	2.55562	2093.78	TRUE	0.0159541	0.0077484
10	visual	self	5	982	1514	1122	2.06103	2093.78	TRUE	0.0159541	0.0077484
10	visual	self	0	172	1214	1106	4.23234	2093.78	TRUE	0.0159541	0.0077484
10	visual	self					1.80787	2093.78	TRUE	0.0159541	0.0077484
10	visual	self	125	608	1022	734	2.24635	2093.78	TRUE	0.0159541	0.0077484
10	visual	self	69	604	1562	1252	4.0342	2093.78	TRUE	0.0159541	0.0077484
10	visual	self	99	232	1962	1122		2093.78	TRUE	0.0159541	0.0077484
10	visual	self			2840	400	1.84902	2897.61	TRUE	-0.0242095	0.00856496
10	visual	self	31	1300	3004	1786	2.31002	2897.61	TRUE	-0.0242095	0.00856496
10	visual	self					1.74734	2897.61	TRUE	-0.0242095	0.00856496
10	visual	self	351	1448	2530	842	1.7881	2897.61	TRUE	-0.0242095	0.00856496
10	visual	self			2990	242	1.82988	2897.61	TRUE	-0.0242095	0.00856496
10	visual	self	233		2970	546	1.93161	2897.61	TRUE	-0.0242095	0.00856496
10	visual	self	35	1452	2972	1658	2.45274	2897.61	TRUE	-0.0242095	0.00856496
10	visual	self			2660	780	2.24428	2897.61	TRUE	-0.0242095	0.00856496
10	visual	self	217	362	2100	1470		2897.61	TRUE	-0.0242095	0.00856496
10	visual	self	19	1546	3098	2880		2897.61	TRUE	-0.0242095	0.00856496
10	visual	self	31	512	3034	2302		2897.61	TRUE	-0.0242095	0.00856496
10	visual	self			2700	252	1.34482	2897.61	TRUE	-0.0242095	0.00856496
10	visual	self	0		3096	2000	1.7135	2897.61	TRUE	-0.0242095	0.00856496
10	visual	self			3016	732	2.03506	2897.61	TRUE	-0.0242095	0.00856496
10	visual	self	91	1024	3066	1522	2.33603	2897.61	TRUE	-0.0242095	0.00856496
10	visual	self	299	354		100	0.941554	2897.61	TRUE	-0.0242095	0.00856496
10	visual	self		1654	1760	130	0.732192	2897.61	TRUE	-0.0242095	0.00856496
10	visual	self	215	916	2990	1554	1.95215	2897.61	TRUE	-0.0242095	0.00856496
10	visual	self			3038	344	1.41768	2897.61	TRUE	-0.0242095	0.00856496
10	visual	self		602	2078	476	2.44491	2897.61	TRUE	-0.0242095	0.00856496
10	visual	self	235		3098	1064	2.33206	2897.61	TRUE	-0.0242095	0.00856496
10	visual	self	267	628	3044	1614	2.10192	2897.61	TRUE	-0.0242095	0.00856496
10	visual	self	67	148	2652	574		2897.61	TRUE	-0.0242095	0.00856496
10	visual	self					2.05127	2897.61	TRUE	-0.0242095	0.00856496
10	visual	self	45	504	2406	1192	2.26449	2897.61	TRUE	-0.0242095	0.00856496
10	visual	self	79	604	1572	1198	2.98405	2897.61	TRUE	-0.0242095	0.00856496
10	visual	self	131	580	2018	1768		2897.61	TRUE	-0.0242095	0.00856496
10	visual	self	69	144	3048	826	2.45818	3959.14	TRUE	0.0100767	0.00351732
10	visual	self	11	134	3728	388		3959.14	TRUE	0.0100767	0.00351732
10	visual	self			3726	178	1.82441	3959.14	TRUE	0.0100767	0.00351732
10	visual	self			3696	442	1.47243	3959.14	TRUE	0.0100767	0.00351732
10	visual	self	407	616	3948	1818	2.10937	3959.14	TRUE	0.0100767	0.00351732
10	visual	self	223	530	3984	2336	2.26369	3959.14	TRUE	0.0100767	0.00351732
10	visual	self	25		4042	2336	2.46043	3959.14	TRUE	0.0100767	0.00351732
10	visual	self		1636		148	0.809053	3959.14	TRUE	0.0100767	0.00351732
10	visual	self		598	3418	1116		3959.14	TRUE	0.0100767	0.00351732
10	visual	self	49	872	3688			3959.14	TRUE	0.0100767	0.00351732
10	visual	self	23	552	3642	2000		3959.14	TRUE	0.0100767	0.00351732
10	visual	self	7	332	3996	1828		3959.14	TRUE	0.0100767	0.00351732
10	visual	self	55	178	4060	546	1.86652	3959.14	TRUE	0.0100767	0.00351732
10	visual	self	199	576	4160	1670	2.09289	3959.14	TRUE	0.0100767	0.00351732
10	visual	self	185	306	3920	852	1.52846	3959.14	TRUE	0.0100767	0.00351732
10	visual	self	0		4156	1540	2.2455	3959.14	TRUE	0.0100767	0.00351732
10	visual	self			4046	656	1.98322	3959.14	TRUE	0.0100767	0.00351732
10	visual	self	417	886	3928	2012	1.69971	3959.14	TRUE	0.0100767	0.00351732
10	visual	self	213	362	4012	2024	2.30138	3959.14	TRUE	0.0100767	0.00351732
10	visual	self	223	588	3946	1834	2.83285	3959.14	TRUE	0.0100767	0.00351732
10	visual	self		726	3964	586	2.31108	3959.14	TRUE	0.0100767	0.00351732
10	visual	self	443	858	4102	2392	2.09699	3959.14	TRUE	0.0100767	0.00351732
10	visual	self	11	248	4160	3240	3.69822	3959.14	TRUE	0.0100767	0.00351732
10	visual	self		1460		252	1.27331	3959.14	TRUE	0.0100767	0.00351732
10	visual	self	15		3622	2302	2.79645	3959.14	TRUE	0.0100767	0.00351732
10	visual	self	2		3626	3198	2.89413	3959.14	TRUE	0.0100767	0.00351732
10	visual	self	165	814	3776	2210		3959.14	TRUE	0.0100767	0.00351732
10	visual	self			2536	106	1.32017	4047.12	TRUE	-0.00282813	0.00363107
10	visual	self					0.951475	4047.12	TRUE	-0.00282813	0.00363107
10	visual	self	23		4092	2088	2.32448	4047.12	TRUE	-0.00282813	0.00363107
10	visual	self	295		3986	1710	2.05403	4047.12	TRUE	-0.00282813	0.00363107
10	visual	self	1	894	4006	2754	2.63634	4047.12	TRUE	-0.00282813	0.00363107
10	visual	self	13	1018	4248		2.69531	4047.12	TRUE	-0.00282813	0.00363107
10	visual	self	41		3978	1932	1.57742	4047.12	TRUE	-0.00282813	0.00363107
10	visual	self	0		3770	1242	2.12954	4047.12	TRUE	-0.00282813	0.00363107
10	visual	self	6	378	4248			4047.12	TRUE	-0.00282813	0.00363107
10	visual	self	67	600	4248	2908		4047.12	TRUE	-0.00282813	0.00363107
10	visual	self	9	456	4170	3182		4047.12	TRUE	-0.00282813	0.00363107
10	visual	self	73	454	3924	2586		4047.12	TRUE	-0.00282813	0.00363107
10	visual	self		1038	3620	870	2.15768	4047.12	TRUE	-0.00282813	0.00363107
10	visual	self	9	740	4248	2776	2.4275	4047.12	TRUE	-0.00282813	0.00363107
10	visual	self	0		4248		2.08106	4047.12	TRUE	-0.00282813	0.00363107
10	visual	self	39		4248		2.01086	4047.12	TRUE	-0.00282813	0.00363107
10	visual	self	0		3916	2256	2.34408	4047.12	TRUE	-0.00282813	0.00363107
10	visual	self	5		3812	2802	1.47954	4047.12	TRUE	-0.00282813	0.00363107
10	visual	self			3254	736	1.47015	4047.12	TRUE	-0.00282813	0.00363107
10	visual	self	19		4236		1.92635	4047.12	TRUE	-0.00282813	0.00363107
10	visual	self	7	336	3876	1996	3.72975	4047.12	TRUE	-0.00282813	0.00363107
10	visual	self	1		3996		2.22565	4047.12	TRUE	-0.00282813	0.00363107
10	visual	self	11	180	4144			4047.12	TRUE	-0.00282813	0.00363107
10	visual	self			3178	302	1.36682	4047.12	TRUE	-0.00282813	0.00363107
10	visual	self	69		4200	2552	2.96465	4047.12	TRUE	-0.00282813	0.00363107
10	visual	self	0		2898	838	2.2203	4047.12	TRUE	-0.00282813	0.00363107
10	visual	self	0	370	4248	3198	4.21822	4047.12	TRUE	-0.00282813	0.00363107
10	visual	self	119	200	448	292	2.33898	1857.82	TRUE	-0.0402011	0.014044
10	visual	self	8	164	1916	526		1857.82	TRUE	-0.0402011	0.014044
10	visual	self	109	262		136	1.57905	1857.82	TRUE	-0.0402011	0.014044
10	visual	self	0	0		212	1.02804	1857.82	TRUE	-0.0402011	0.014044
10	visual	self	0	608	692	318	1.47176	1857.82	TRUE	-0.0402011	0.014044
10	visual	self	0	408	926	620	1.94884	1857.82	TRUE	-0.0402011	0.014044
10	visual	self	0	370	414	280	1.87601	1857.82	TRUE	-0.0402011	0.014044
10	visual	self	47	102	1752	1258	2.21275	1857.82	TRUE	-0.0402011	0.014044
10	visual	self	69	162	1836	1406		1857.82	TRUE	-0.0402011	0.014044
10	visual	self	55	404	1996	1486		1857.82	TRUE	-0.0402011	0.014044
10	visual	self	221	470	1866	862		1857.82	TRUE	-0.0402011	0.014044
10	visual	self		1166			1.22094	1857.82	TRUE	-0.0402011	0.014044
10	visual	self	0	62		112	1.55139	1857.82	TRUE	-0.0402011	0.014044
10	visual	self	0	322	380	324	2.10697	1857.82	TRUE	-0.0402011	0.014044
10	visual	self	0		1954	530	1.31216	1857.82	TRUE	-0.0402011	0.014044
10	visual	self	0	86	910	320	2.77387	1857.82	TRUE	-0.0402011	0.014044
10	visual	self	0	132		152	1.00511	1857.82	TRUE	-0.0402011	0.014044
10	visual	self	0	316	1910	400	1.26582	1857.82	TRUE	-0.0402011	0.014044
10	visual	self	0	206	322	324	1.19897	1857.82	TRUE	-0.0402011	0.014044
10	visual	self	0	358	1208	974	4.13036	1857.82	TRUE	-0.0402011	0.014044
10	visual	self	0	380	2058	1304	3.89131	1857.82	TRUE	-0.0402011	0.014044
10	visual	self	0	918	1224	1004	2.2783	1857.82	TRUE	-0.0402011	0.014044
10	visual	self	0	128	1208	884	3.33355	1857.82	TRUE	-0.0402011	0.014044
10	visual	self		0			1.44603	1857.82	TRUE	-0.0402011	0.014044
10	visual	self	0	150	1868	1126	3.26208	1857.82	TRUE	-0.0402011	0.014044
10	visual	self	115	380	870	562	3.14361	1857.82	TRUE	-0.0402011	0.014044
10	visual	self	115	484	1778	1120		1857.82	TRUE	-0.0402011	0.014044
10	visual	self	245		4472	1584	1.75805	4649.32	TRUE	-0.00704181	0.00675675
10	visual	self			4680	800	2.0758	4649.32	TRUE	-0.00704181	0.00675675
10	visual	self			3840	968	1.96613	4649.32	TRUE	-0.00704181	0.00675675
10	visual	self		1490	3682	1368	1.55077	4649.32	TRUE	-0.00704181	0.00675675
10	visual	self	165	824	4850	1478	2.46567	4649.32	TRUE	-0.00704181	0.00675675
10	visual	self	179	414	4724	3418	2.40399	4649.32	TRUE	-0.00704181	0.00675675
10	visual	self	0		4258	2854	2.13869	4649.32	TRUE	-0.00704181	0.00675675
10	visual	self					0.975574	4649.32	TRUE	-0.00704181	0.00675675
10	visual	self	6	710	4778	1126		4649.32	TRUE	-0.00704181	0.00675675
10	visual	self	323	468	4640	1796	4.12764	4649.32	TRUE	-0.00704181	0.00675675
10	visual	self	17	588	4790			4649.32	TRUE	-0.00704181	0.00675675
10	visual	self	0	100	4530	1966	3.22703	4649.32	TRUE	-0.00704181	0.00675675
10	visual	self	8		3158	548	1.84669	4649.32	TRUE	-0.00704181	0.00675675
10	visual	self	5		4758	3278	2.51567	4649.32	TRUE	-0.00704181	0.00675675
10	visual	self	65	206		508	1.33401	4649.32	TRUE	-0.00704181	0.00675675
10	visual	self		840			1.3586	4649.32	TRUE	-0.00704181	0.00675675
10	visual	self		1170	3688	1136	1.94051	4649.32	TRUE	-0.00704181	0.00675675
10	visual	self	0	990	3738	1632	1.63858	4649.32	TRUE	-0.00704181	0.00675675
10	visual	self	0		4404	1320	1.7554	4649.32	TRUE	-0.00704181	0.00675675
10	visual	self	0	716	3814	1424	1.86355	4649.32	TRUE	-0.00704181	0.00675675
10	visual	self	0	412	4760	3268	3.08386	4649.32	TRUE	-0.00704181	0.00675675
10	visual	self	0	676	4850		2.2333	4649.32	TRUE	-0.00704181	0.00675675
10	visual	self	0	98	4850	2470	4.29086	4649.32	TRUE	-0.00704181	0.00675675
10	visual	self		898			1.34812	4649.32	TRUE	-0.00704181	0.00675675
10	visual	self	367		3840	1088	2.36333	4649.32	TRUE	-0.00704181	0.00675675
10	visual	self	229	306	4692	1140	2.49712	4649.32	TRUE	-0.00704181	0.00675675
10	visual	self	233	486	4536	1372		4649.32	TRUE	-0.00704181	0.00675675
10	visual	self	81	184	436	262	2.46574	1670.33	TRUE	-0.0233498	0.0113536
10	visual	self	161	232	520	300	1.87244	1670.33	TRUE	-0.0233498	0.0113536
10	visual	self	0	368	612	560	2.56262	1670.33	TRUE	-0.0233498	0.0113536
10	visual	self	223	502	1626	958	1.75913	1670.33	TRUE	-0.0233498	0.0113536
10	visual	self	0	454	610	294	2.3744	1670.33	TRUE	-0.0233498	0.0113536
10	visual	self	243	550	1872	916	2.62872	1670.33	TRUE	-0.0233498	0.0113536
10	visual	self	417	468	594	140	1.46821	1670.33	TRUE	-0.0233498	0.0113536
10	visual	self	199	298	366	130	1.63797	1670.33	TRUE	-0.0233498	0.0113536
10	visual	self	61	330	1444	1346		1670.33	TRUE	-0.0233498	0.0113536
10	visual	self	11	530	1872	1854		1670.33	TRUE	-0.0233498	0.0113536
10	visual	self	25	434	1872	1582		1670.33	TRUE	-0.0233498	0.0113536
10	visual	self	4	558	1382	818		1670.33	TRUE	-0.0233498	0.0113536
10	visual	self	17	236	1542	1080	1.79961	1670.33	TRUE	-0.0233498	0.0113536
10	visual	self	4	238	1650	1104	2.15663	1670.33	TRUE	-0.0233498	0.0113536
10	visual	self	147	304	1540	886	2.16242	1670.33	TRUE	-0.0233498	0.0113536
10	visual	self	6	136	1872	1016	3.0991	1670.33	TRUE	-0.0233498	0.0113536
10	visual	self	0	548	1534	904	1.78411	1670.33	TRUE	-0.0233498	0.0113536
10	visual	self	59	614	936	768	1.24378	1670.33	TRUE	-0.0233498	0.0113536
10	visual	self	269	574	1540	668	1.5503	1670.33	TRUE	-0.0233498	0.0113536
10	visual	self	119	576	1872	932	1.99598	1670.33	TRUE	-0.0233498	0.0113536
10	visual	self	207	628	1872	664	3.73527	1670.33	TRUE	-0.0233498	0.0113536
10	visual	self	169	766	874	616	1.82802	1670.33	TRUE	-0.0233498	0.0113536
10	visual	self	29	546	1034	928	2.7886	1670.33	TRUE	-0.0233498	0.0113536
10	visual	self	47	118	1360	302	1.22052	1670.33	TRUE	-0.0233498	0.0113536
10	visual	self	0	36	170	172	2.56846	1670.33	TRUE	-0.0233498	0.0113536
10	visual	self	0	474	960	962	3.6822	1670.33	TRUE	-0.0233498	0.0113536
10	visual	self	83	244	1114	994		1670.33	TRUE	-0.0233498	0.0113536
10	visual	self	319	520	562	206	1.61089	1500.21	TRUE	-0.0295537	0.00478911
10	visual	self	55	324	1554	1270	3.08924	1500.21	TRUE	-0.0295537	0.00478911
10	visual	self	47	284	1702	1516	2.43399	1500.21	TRUE	-0.0295537	0.00478911
10	visual	self	53	1022	1276	1022	2.02703	1500.21	TRUE	-0.0295537	0.00478911
10	visual	self	9	814	1668	1020	2.51353	1500.21	TRUE	-0.0295537	0.00478911
10	visual	self	3	1024	1400	1390	1.10185	1500.21	TRUE	-0.0295537	0.00478911
10	visual	self	7	1208	1650	1052	2.00939	1500.21	TRUE	-0.0295537	0.00478911
10	visual	self	0	562	1616	936	2.29728	1500.21	TRUE	-0.0295537	0.00478911
10	visual	self	95	268	1702	1294		1500.21	TRUE	-0.0295537	0.00478911
10	visual	self	75	774	1526	1284		1500.21	TRUE	-0.0295537	0.00478911
10	visual	self	15	96	1622	1234		1500.21	TRUE	-0.0295537	0.00478911
10	visual	self	19	94	1276	506	3.08709	1500.21	TRUE	-0.0295537	0.00478911
10	visual	self		394			1.08306	1500.21	TRUE	-0.0295537	0.00478911
10	visual	self	0	124	1254	996	1.86198	1500.21	TRUE	-0.0295537	0.00478911
10	visual	self	197	622	1688	1038	1.89458	1500.21	TRUE	-0.0295537	0.00478911
10	visual	self		108			2.07111	1500.21	TRUE	-0.0295537	0.00478911
10	visual	self	0	1010	1074	402	1.31815	1500.21	TRUE	-0.0295537	0.00478911
10	visual	self		1044	1156	148	1.76265	1500.21	TRUE	-0.0295537	0.00478911
10	visual	self	0	94	1370	1102	1.8949	1500.21	TRUE	-0.0295537	0.00478911
10	visual	self	1	146	1300	856	2.24183	1500.21	TRUE	-0.0295537	0.00478911
10	visual	self	27	324	1702	1322	3.7895	1500.21	TRUE	-0.0295537	0.00478911
10	visual	self		1248			1.10083	1500.21	TRUE	-0.0295537	0.00478911
10	visual	self	3	148	1702	1636	3.11759	1500.21	TRUE	-0.0295537	0.00478911
10	visual	self		184			1.36434	1500.21	TRUE	-0.0295537	0.00478911
10	visual	self	59	598	1344	1042	2.39779	1500.21	TRUE	-0.0295537	0.00478911
10	visual	self	233	352	1182	798	3.61178	1500.21	TRUE	-0.0295537	0.00478911
10	visual	self	53	1630	1702	1350	2.3862	1500.21	TRUE	-0.0295537	0.00478911
10	visual	self	61	172	2294	1342	2.97178	2123.17	FALSE	-0.00402833	0.00457378
10	visual	self	61	144	1688	1498	4.19076	2123.17	FALSE	-0.00402833	0.00457378
10	visual	self	249	366	1666	594	2.28008	2123.17	FALSE	-0.00402833	0.00457378
10	visual	self		26			0.765619	2123.17	FALSE	-0.00402833	0.00457378
10	visual	self		1200	1212	112	1.24228	2123.17	FALSE	-0.00402833	0.00457378
10	visual	self		1106	1322	290	1.06937	2123.17	FALSE	-0.00402833	0.00457378
10	visual	self	0	1126	1926	364	1.47321	2123.17	FALSE	-0.00402833	0.00457378
10	visual	self	2	320	2324	2284	2.70806	2123.17	FALSE	-0.00402833	0.00457378
10	visual	self	47	164	2302	2060		2123.17	FALSE	-0.00402833	0.00457378
10	visual	self		0				2123.17	FALSE	-0.00402833	0.00457378
10	visual	self	0	164	1964	1914		2123.17	FALSE	-0.00402833	0.00457378
10	visual	self	291	586	1004	676	3.67659	2123.17	FALSE	-0.00402833	0.00457378
10	visual	self		386			2.03208	2123.17	FALSE	-0.00402833	0.00457378
10	visual	self		1084			1.91952	2123.17	FALSE	-0.00402833	0.00457378
10	visual	self		1044	1212	186	1.43183	2123.17	FALSE	-0.00402833	0.00457378
10	visual	self		1094	1264	304	2.06352	2123.17	FALSE	-0.00402833	0.00457378
10	visual	self		792			1.09192	2123.17	FALSE	-0.00402833	0.00457378
10	visual	self					-0.0294236	2123.17	FALSE	-0.00402833	0.00457378
10	visual	self	251	1146	1234	352	0.995891	2123.17	FALSE	-0.00402833	0.00457378
10	visual	self	19	1072	1944	498	2.10975	2123.17	FALSE	-0.00402833	0.00457378
10	visual	self		1636			0.636795	2123.17	FALSE	-0.00402833	0.00457378
10	visual	self		1178	1232	188	1.31377	2123.17	FALSE	-0.00402833	0.00457378
10	visual	self	261	488	1476	316	1.5201	2123.17	FALSE	-0.00402833	0.00457378
10	visual	self			1862	102	1.11762	2123.17	FALSE	-0.00402833	0.00457378
10	visual	self	19		2012	284	1.5238	2123.17	FALSE	-0.00402833	0.00457378
10	visual	self	293	416		188	2.50062	2123.17	FALSE	-0.00402833	0.00457378
10	visual	self	89	238	1710	1584		2123.17	FALSE	-0.00402833	0.00457378
10	visual	self			2898	332	1.59478	2759.67	TRUE	0.00464935	0.00622674
10	visual	self	101	172		182	2.99562	2759.67	TRUE	0.00464935	0.00622674
10	visual	self					1.05924	2759.67	TRUE	0.00464935	0.00622674
10	visual	self	385	880		360	1.68982	2759.67	TRUE	0.00464935	0.00622674
10	visual	self	215		2750	676	2.16329	2759.67	TRUE	0.00464935	0.00622674
10	visual	self	223	1026		322	1.96754	2759.67	TRUE	0.00464935	0.00622674
10	visual	self	171	260		388	1.95033	2759.67	TRUE	0.00464935	0.00622674
10	visual	self	49	142	1908	910	3.7041	2759.67	TRUE	0.00464935	0.00622674
10	visual	self	75	362	2518	2090		2759.67	TRUE	0.00464935	0.00622674
10	visual	self	83	1030	2492	1492		2759.67	TRUE	0.00464935	0.00622674
10	visual	self	17	508	2784	1986		2759.67	TRUE	0.00464935	0.00622674
10	visual	self	185	434	2862	1664		2759.67	TRUE	0.00464935	0.00622674
10	visual	self	0	352	2866	1348	2.81265	2759.67	TRUE	0.00464935	0.00622674
10	visual	self		1000			0.979174	2759.67	TRUE	0.00464935	0.00622674
10	visual	self	189	1026		348	1.55636	2759.67	TRUE	0.00464935	0.00622674
10	visual	self	11	516	2960	1794	2.55199	2759.67	TRUE	0.00464935	0.00622674
10	visual	self		738			1.53575	2759.67	TRUE	0.00464935	0.00622674
10	visual	self		328			0.93931	2759.67	TRUE	0.00464935	0.00622674
10	visual	self	191	346		372	2.39328	2759.67	TRUE	0.00464935	0.00622674
10	visual	self	307	1010	2246	362	1.53829	2759.67	TRUE	0.00464935	0.00622674
10	visual	self	163	324	2810	1198	3.37624	2759.67	TRUE	0.00464935	0.00622674
10	visual	self		914	2364	526	1.97342	2759.67	TRUE	0.00464935	0.00622674
10	visual	self	17	142	2872	1974		2759.67	TRUE	0.00464935	0.00622674
10	visual	self		428			1.12248	2759.67	TRUE	0.00464935	0.00622674
10	visual	self	0		2484	1688	2.42105	2759.67	TRUE	0.00464935	0.00622674
10	visual	self	87	506	2832	1876	3.42791	2759.67	TRUE	0.00464935	0.00622674
10	visual	self	121	522	2650	2138		2759.67	TRUE	0.00464935	0.00622674
10	visual	self	21		2228	1442	1.91153	2027.42	FALSE	-0.015445	0.0038576
10	visual	self	9	322	1460	1048	3.38948	2027.42	FALSE	-0.015445	0.0038576
10	visual	self		796	2210	424	1.81552	2027.42	FALSE	-0.015445	0.0038576
10	visual	self	0	34	2228	1712	1.86309	2027.42	FALSE	-0.015445	0.0038576
10	visual	self	0	1036	2186	1832	3.00638	2027.42	FALSE	-0.015445	0.0038576
10	visual	self	0	722	1510	1102	1.7092	2027.42	FALSE	-0.015445	0.0038576
10	visual	self	387	1384	1984	798	2.20231	2027.42	FALSE	-0.015445	0.0038576
10	visual	self	57	138	2228	654	2.72618	2027.42	FALSE	-0.015445	0.0038576
10	visual	self	19	650	1672	1616		2027.42	FALSE	-0.015445	0.0038576
10	visual	self	5	636	2152	1870		2027.42	FALSE	-0.015445	0.0038576
10	visual	self	0	498	2228	1980		2027.42	FALSE	-0.015445	0.0038576
10	visual	self	29	1264	2060	1232	2.55113	2027.42	FALSE	-0.015445	0.0038576
10	visual	self	63	146	1580	316	1.53869	2027.42	FALSE	-0.015445	0.0038576
10	visual	self		1074			1.10174	2027.42	FALSE	-0.015445	0.0038576
10	visual	self	219	986	1284	462	2.02242	2027.42	FALSE	-0.015445	0.0038576
10	visual	self	0	148	1618	1386	2.87983	2027.42	FALSE	-0.015445	0.0038576
10	visual	self	13	378		296	1.39048	2027.42	FALSE	-0.015445	0.0038576
10	visual	self	0	960	1010	266	1.69349	2027.42	FALSE	-0.015445	0.0038576
10	visual	self	1	96	1444	604	1.70794	2027.42	FALSE	-0.015445	0.0038576
10	visual	self		634	1072	346	3.05934	2027.42	FALSE	-0.015445	0.0038576
10	visual	self	203	952	1364	948	2.77583	2027.42	FALSE	-0.015445	0.0038576
10	visual	self	9	674	1572	1018	2.03127	2027.42	FALSE	-0.015445	0.0038576
10	visual	self	6	344	1634	1544		2027.42	FALSE	-0.015445	0.0038576
10	visual	self		424			1.28892	2027.42	FALSE	-0.015445	0.0038576
10	visual	self	71	150	2014	1330	3.01374	2027.42	FALSE	-0.015445	0.0038576
10	visual	self	19	148	2020	1954		2027.42	FALSE	-0.015445	0.0038576
10	visual	self	95	284	1422	1048		2027.42	FALSE	-0.015445	0.0038576
10	visual	self		316			1.61983	2160.95	TRUE	0.0111289	0.00490538
10	visual	self		734	2362	284	1.49206	2160.95	TRUE	0.0111289	0.00490538
10	visual	self					1.43507	2160.95	TRUE	0.0111289	0.00490538
10	visual	self		1006	1106	268	2.0142	2160.95	TRUE	0.0111289	0.00490538
10	visual	self	299	1022	1804	962	2.71693	2160.95	TRUE	0.0111289	0.00490538
10	visual	self	249	1028	2362	1450	2.72786	2160.95	TRUE	0.0111289	0.00490538
10	visual	self	91	828	1356	878	2.32443	2160.95	TRUE	0.0111289	0.00490538
10	visual	self		568	632	100	0.574976	2160.95	TRUE	0.0111289	0.00490538
10	visual	self	0	194	1450	1240		2160.95	TRUE	0.0111289	0.00490538
10	visual	self	251	530	1976	1314		2160.95	TRUE	0.0111289	0.00490538
10	visual	self	0	412	1844	1574		2160.95	TRUE	0.0111289	0.00490538
10	visual	self	0	180	1846	868		2160.95	TRUE	0.0111289	0.00490538
10	visual	self	0	990	1418	708	1.88218	2160.95	TRUE	0.0111289	0.00490538
10	visual	self	2	920	1978	1412	2.65283	2160.95	TRUE	0.0111289	0.00490538
10	visual	self	0	344	2006	958	2.31922	2160.95	TRUE	0.0111289	0.00490538
10	visual	self	0	160	2326	1672	2.83531	2160.95	TRUE	0.0111289	0.00490538
10	visual	self	0	1026	2154	806	2.19473	2160.95	TRUE	0.0111289	0.00490538
10	visual	self	11	924	1972	1424	1.78417	2160.95	TRUE	0.0111289	0.00490538
10	visual	self	17	382	1962	1296	2.29513	2160.95	TRUE	0.0111289	0.00490538
10	visual	self	13	656	1916	1088	2.04882	2160.95	TRUE	0.0111289	0.00490538
10	visual	self	5	354	2084	1776	4.07377	2160.95	TRUE	0.0111289	0.00490538
10	visual	self	0	1114	1836	1660	2.28849	2160.95	TRUE	0.0111289	0.00490538
10	visual	self	9	174	1806	1700		2160.95	TRUE	0.0111289	0.00490538
10	visual	self	5	304	1724	400	1.52957	2160.95	TRUE	0.0111289	0.00490538
10	visual	self	17	964	2362	1884	2.58629	2160.95	TRUE	0.0111289	0.00490538
10	visual	self	0	402	1822	1622	3.39465	2160.95	TRUE	0.0111289	0.00490538
10	visual	self	7	256	2288	2066	3.9942	2160.95	TRUE	0.0111289	0.00490538
10	visual	self	101	158	1200	484	2.47866	1541.44	TRUE	-0.0222624	0.00737661
10	visual	self	65	176	1318	964	3.09622	1541.44	TRUE	-0.0222624	0.00737661
10	visual	self		602	644	104	1.51516	1541.44	TRUE	-0.0222624	0.00737661
10	visual	self		912	1520	274	1.5642	1541.44	TRUE	-0.0222624	0.00737661
10	visual	self	33	956	1648	1030	2.51278	1541.44	TRUE	-0.0222624	0.00737661
10	visual	self	61	992	1294	1062	1.59344	1541.44	TRUE	-0.0222624	0.00737661
10	visual	self		716	1550	818	1.80002	1541.44	TRUE	-0.0222624	0.00737661
10	visual	self	121	318	1706	620	2.23475	1541.44	TRUE	-0.0222624	0.00737661
10	visual	self	239	432	1276	748	2.89225	1541.44	TRUE	-0.0222624	0.00737661
10	visual	self	367	734	1138	626	1.37411	1541.44	TRUE	-0.0222624	0.00737661
10	visual	self	39	152	1186	1090		1541.44	TRUE	-0.0222624	0.00737661
10	visual	self	5	142	1334	1020	3.3346	1541.44	TRUE	-0.0222624	0.00737661
10	visual	self		546	656	148	1.5115	1541.44	TRUE	-0.0222624	0.00737661
10	visual	self		644	1238	590	1.89923	1541.44	TRUE	-0.0222624	0.00737661
10	visual	self	23	176	1512	1202	2.13136	1541.44	TRUE	-0.0222624	0.00737661
10	visual	self		916	1712	382	1.89186	1541.44	TRUE	-0.0222624	0.00737661
10	visual	self		1180	1742	592	1.33422	1541.44	TRUE	-0.0222624	0.00737661
10	visual	self	65	124	1360	804	1.33023	1541.44	TRUE	-0.0222624	0.00737661
10	visual	self	2	1076	1522	992	1.69342	1541.44	TRUE	-0.0222624	0.00737661
10	visual	self	15	130	1242	886	2.33139	1541.44	TRUE	-0.0222624	0.00737661
10	visual	self	293	376	1208	754	3.85909	1541.44	TRUE	-0.0222624	0.00737661
10	visual	self	53	1168	1412	982	1.24969	1541.44	TRUE	-0.0222624	0.00737661
10	visual	self		738	858	148	2.76441	1541.44	TRUE	-0.0222624	0.00737661
10	visual	self		1040			1.38959	1541.44	TRUE	-0.0222624	0.00737661
10	visual	self	3	154	1408	1368	3.57996	1541.44	TRUE	-0.0222624	0.00737661
10	visual	self	75	1208	1292	1060	2.75553	1541.44	TRUE	-0.0222624	0.00737661
10	visual	self	211	998	1124	876	3.16105	1541.44	TRUE	-0.0222624	0.00737661
10	visual	self		166			1.57563	1643.89	TRUE	-0.0477785	0.00387561
10	visual	self		756			1.87003	1643.89	TRUE	-0.0477785	0.00387561
10	visual	self	15	762	1628	1006	2.23467	1643.89	TRUE	-0.0477785	0.00387561
10	visual	self		1020	1284	762	2.40949	1643.89	TRUE	-0.0477785	0.00387561
10	visual	self	351	478	1314	866	2.62731	1643.89	TRUE	-0.0477785	0.00387561
10	visual	self	141	908	1244	942	1.76699	1643.89	TRUE	-0.0477785	0.00387561
10	visual	self		956	998	234	2.08529	1643.89	TRUE	-0.0477785	0.00387561
10	visual	self	165	344	1338	570	2.25628	1643.89	TRUE	-0.0477785	0.00387561
10	visual	self	113	188	1402	1012		1643.89	TRUE	-0.0477785	0.00387561
10	visual	self	111	868	1466	1280		1643.89	TRUE	-0.0477785	0.00387561
10	visual	self	85	164	1126	750		1643.89	TRUE	-0.0477785	0.00387561
10	visual	self	0	720	1844	1476	2.94962	1643.89	TRUE	-0.0477785	0.00387561
10	visual	self	0	600	1844	1496	2.32927	1643.89	TRUE	-0.0477785	0.00387561
10	visual	self			1830	124	1.27313	1643.89	TRUE	-0.0477785	0.00387561
10	visual	self		792			1.04182	1643.89	TRUE	-0.0477785	0.00387561
10	visual	self		722	1196	346	1.97949	1643.89	TRUE	-0.0477785	0.00387561
10	visual	self	85	176	1800	1126	1.60805	1643.89	TRUE	-0.0477785	0.00387561
10	visual	self	175	844	1680	1338	1.01498	1643.89	TRUE	-0.0477785	0.00387561
10	visual	self	91		1844	244	1.31182	1643.89	TRUE	-0.0477785	0.00387561
10	visual	self	33	184	1540	746	2.05051	1643.89	TRUE	-0.0477785	0.00387561
10	visual	self	5	572	1844	1630	3.90489	1643.89	TRUE	-0.0477785	0.00387561
10	visual	self		606	1844	778	1.91256	1643.89	TRUE	-0.0477785	0.00387561
10	visual	self	59	240	1342	1096	2.68676	1643.89	TRUE	-0.0477785	0.00387561
10	visual	self	81	426	1666	476	1.8798	1643.89	TRUE	-0.0477785	0.00387561
10	visual	self	249	396	592	252	1.87565	1643.89	TRUE	-0.0477785	0.00387561
10	visual	self	93	520	1822	1260	3.45782	1643.89	TRUE	-0.0477785	0.00387561
10	visual	self	173	296	722	466		1643.89	TRUE	-0.0477785	0.00387561
10	visual	self		160			2.17658	2279.13	TRUE	0.00340589	0.00572482
10	visual	self		924			1.49423	2279.13	TRUE	0.00340589	0.00572482
10	visual	self	167	1006	1896	1248	1.88835	2279.13	TRUE	0.00340589	0.00572482
10	visual	self		646			1.17775	2279.13	TRUE	0.00340589	0.00572482
10	visual	self		726	1462	266	1.7866	2279.13	TRUE	0.00340589	0.00572482
10	visual	self		1410	1500	310	1.52433	2279.13	TRUE	0.00340589	0.00572482
10	visual	self		1262	1350	116	1.5551	2279.13	TRUE	0.00340589	0.00572482
10	visual	self					1.30622	2279.13	TRUE	0.00340589	0.00572482
10	visual	self	47	138	2480	1834		2279.13	TRUE	0.00340589	0.00572482
10	visual	self	0	898	2428	1874		2279.13	TRUE	0.00340589	0.00572482
10	visual	self	25	108	2480	2030		2279.13	TRUE	0.00340589	0.00572482
10	visual	self	23	176		472	2.14641	2279.13	TRUE	0.00340589	0.00572482
10	visual	self	23	1332	1942	796	2.14935	2279.13	TRUE	0.00340589	0.00572482
10	visual	self	311	732	1450	560	1.49793	2279.13	TRUE	0.00340589	0.00572482
10	visual	self	21		2230	1190	1.36622	2279.13	TRUE	0.00340589	0.00572482
10	visual	self		44			1.63363	2279.13	TRUE	0.00340589	0.00572482
10	visual	self		1420	1468	692	1.8984	2279.13	TRUE	0.00340589	0.00572482
10	visual	self		1060	1150	358	1.73077	2279.13	TRUE	0.00340589	0.00572482
10	visual	self	85	730	1398	776	1.73115	2279.13	TRUE	0.00340589	0.00572482
10	visual	self	23	372	1510	1210	4.25123	2279.13	TRUE	0.00340589	0.00572482
10	visual	self	6	608	2426	1898	3.24059	2279.13	TRUE	0.00340589	0.00572482
10	visual	self	247	982	1570	1238	2.24911	2279.13	TRUE	0.00340589	0.00572482
10	visual	self	321	400	1420	240	2.4976	2279.13	TRUE	0.00340589	0.00572482
10	visual	self	255	336		284	1.13508	2279.13	TRUE	0.00340589	0.00572482
10	visual	self		782			1.46553	2279.13	TRUE	0.00340589	0.00572482
10	visual	self	53	744	2480	1230	3.69282	2279.13	TRUE	0.00340589	0.00572482
10	visual	self	0	522	2260	1820	4.16698	2279.13	TRUE	0.00340589	0.00572482
10	visual	self	51	194	1870	1130	2.11134	1779.94	TRUE	-0.0237265	-0.000617053
10	visual	self	19	136	1880	1154		1779.94	TRUE	-0.0237265	-0.000617053
10	visual	self	219	304	1566	868	2.2227	1779.94	TRUE	-0.0237265	-0.000617053
10	visual	self	131	1454	1980	1480	2.24149	1779.94	TRUE	-0.0237265	-0.000617053
10	visual	self	335	518	1980	828	1.83444	1779.94	TRUE	-0.0237265	-0.000617053
10	visual	self	427	566	1424	334	2.22259	1779.94	TRUE	-0.0237265	-0.000617053
10	visual	self		1412			2.03733	1779.94	TRUE	-0.0237265	-0.000617053
10	visual	self	15	118	1834	1378	3.62384	1779.94	TRUE	-0.0237265	-0.000617053
10	visual	self	41	538	1598	1478		1779.94	TRUE	-0.0237265	-0.000617053
10	visual	self	359	532	1550	794		1779.94	TRUE	-0.0237265	-0.000617053
10	visual	self	27	170	1272	934		1779.94	TRUE	-0.0237265	-0.000617053
10	visual	self	23	394	1980	718	3.60782	1779.94	TRUE	-0.0237265	-0.000617053
10	visual	self	421	526	640	182	1.9049	1779.94	TRUE	-0.0237265	-0.000617053
10	visual	self		624	1510	342	1.96578	1779.94	TRUE	-0.0237265	-0.000617053
10	visual	self	279	388	1336	418	1.29248	1779.94	TRUE	-0.0237265	-0.000617053
10	visual	self		894	964	302	1.68005	1779.94	TRUE	-0.0237265	-0.000617053
10	visual	self	403	550	1628	574	1.38622	1779.94	TRUE	-0.0237265	-0.000617053
10	visual	self	169	478	1582	782	1.42015	1779.94	TRUE	-0.0237265	-0.000617053
10	visual	self		572	1492	510	1.653	1779.94	TRUE	-0.0237265	-0.000617053
10	visual	self	339	568	1562	954	2.89625	1779.94	TRUE	-0.0237265	-0.000617053
10	visual	self	285	982	1566	934	2.57808	1779.94	TRUE	-0.0237265	-0.000617053
10	visual	self	33	562	1948	1182	1.81147	1779.94	TRUE	-0.0237265	-0.000617053
10	visual	self	45	1012	1530	460	2.19734	1779.94	TRUE	-0.0237265	-0.000617053
10	visual	self	93	358	1812	606	1.51567	1779.94	TRUE	-0.0237265	-0.000617053
10	visual	self		554			1.27914	1779.94	TRUE	-0.0237265	-0.000617053
10	visual	self	19	614	1472	706	3.13955	1779.94	TRUE	-0.0237265	-0.000617053
10	visual	self	71	562	1712	1290		1779.94	TRUE	-0.0237265	-0.000617053
10	visual	self	87	166	2520	1188	2.86071	2319.68	FALSE	-0.0509188	0.0046634
10	visual	self	97	358		250	2.06955	2319.68	FALSE	-0.0509188	0.0046634
10	visual	self					1.47493	2319.68	FALSE	-0.0509188	0.0046634
10	visual	self	63	1046	2174	1256	2.0828	2319.68	FALSE	-0.0509188	0.0046634
10	visual	self	8	922	2044	1706	2.30786	2319.68	FALSE	-0.0509188	0.0046634
10	visual	self	17	82	2520	1380	1.4574	2319.68	FALSE	-0.0509188	0.0046634
10	visual	self			2170	312	1.38241	2319.68	FALSE	-0.0509188	0.0046634
10	visual	self	0	108		142	2.02313	2319.68	FALSE	-0.0509188	0.0046634
10	visual	self	87	358	952	702		2319.68	FALSE	-0.0509188	0.0046634
10	visual	self		826	1398	290	1.48676	2319.68	FALSE	-0.0509188	0.0046634
10	visual	self	25	150	1388	780	4.14525	2319.68	FALSE	-0.0509188	0.0046634
10	visual	self	17	98		204	4.17026	2319.68	FALSE	-0.0509188	0.0046634
10	visual	self		1074	2488	558	2.06987	2319.68	FALSE	-0.0509188	0.0046634
10	visual	self	4	942	1924	940	2.30656	2319.68	FALSE	-0.0509188	0.0046634
10	visual	self	0	128	1834	948	1.97861	2319.68	FALSE	-0.0509188	0.0046634
10	visual	self		182			1.12403	2319.68	FALSE	-0.0509188	0.0046634
10	visual	self			1952	408	2.10855	2319.68	FALSE	-0.0509188	0.0046634
10	visual	self	2	894	2456	1174	1.80275	2319.68	FALSE	-0.0509188	0.0046634
10	visual	self	45	970	1366	826	1.70581	2319.68	FALSE	-0.0509188	0.0046634
10	visual	self	35	1250	1872	706	1.83501	2319.68	FALSE	-0.0509188	0.0046634
10	visual	self	205	340	2520	572	3.79535	2319.68	FALSE	-0.0509188	0.0046634
10	visual	self	0		2328	1088	1.63636	2319.68	FALSE	-0.0509188	0.0046634
10	visual	self	25	156	2520	1998		2319.68	FALSE	-0.0509188	0.0046634
10	visual	self		1276	1784	242	1.34847	2319.68	FALSE	-0.0509188	0.0046634
10	visual	self	4	932	2172	904	2.26043	2319.68	FALSE	-0.0509188	0.0046634
10	visual	self	65	222	2330	1410	3.27418	2319.68	FALSE	-0.0509188	0.0046634
10	visual	self	305	406	2060	414	3.96688	2319.68	FALSE	-0.0509188	0.0046634
10	visual	self		156			2.18127	2578.15	TRUE	0.00291942	0.00361051
10	visual	self	23		2780	450	1.89189	2578.15	TRUE	0.00291942	0.00361051
10	visual	self	2		2734	1520	1.94199	2578.15	TRUE	0.00291942	0.00361051
10	visual	self		1006	1100	122	1.54698	2578.15	TRUE	0.00291942	0.00361051
10	visual	self		938	1030	110	1.73428	2578.15	TRUE	0.00291942	0.00361051
10	visual	self	13		2732	1860	2.13092	2578.15	TRUE	0.00291942	0.00361051
10	visual	self		1074	2674	780	1.83548	2578.15	TRUE	0.00291942	0.00361051
10	visual	self			1780	164	1.43773	2578.15	TRUE	0.00291942	0.00361051
10	visual	self	227	400	2310	1908		2578.15	TRUE	0.00291942	0.00361051
10	visual	self	257	1370	2322	902	1.45367	2578.15	TRUE	0.00291942	0.00361051
10	visual	self	21	168	2780	2352		2578.15	TRUE	0.00291942	0.00361051
10	visual	self	19	108	2712	2208		2578.15	TRUE	0.00291942	0.00361051
10	visual	self	9	316	2722	2148	2.71731	2578.15	TRUE	0.00291942	0.00361051
10	visual	self	0	1590	2636	2402	1.88042	2578.15	TRUE	0.00291942	0.00361051
10	visual	self	23	330	2620	1186	2.32992	2578.15	TRUE	0.00291942	0.00361051
10	visual	self	79	156	2780	1212	2.20908	2578.15	TRUE	0.00291942	0.00361051
10	visual	self	0		2780	1532	2.16273	2578.15	TRUE	0.00291942	0.00361051
10	visual	self	67	992	2780	2038	1.8579	2578.15	TRUE	0.00291942	0.00361051
10	visual	self	0	120	2780	1608	1.93285	2578.15	TRUE	0.00291942	0.00361051
10	visual	self	63	1032	2764	1868	2.59616	2578.15	TRUE	0.00291942	0.00361051
10	visual	self	37	982	2760	2284	2.91828	2578.15	TRUE	0.00291942	0.00361051
10	visual	self	0	900	2780	2622	2.8632	2578.15	TRUE	0.00291942	0.00361051
10	visual	self	15	174	2692	2368		2578.15	TRUE	0.00291942	0.00361051
10	visual	self	13	450	2780	2070	2.03829	2578.15	TRUE	0.00291942	0.00361051
10	visual	self	0	134	2780	2210	3.47661	2578.15	TRUE	0.00291942	0.00361051
10	visual	self	193	1010	2364	1886	3.1354	2578.15	TRUE	0.00291942	0.00361051
10	visual	self	163	1032	2090	1400	4.11479	2578.15	TRUE	0.00291942	0.00361051
10	visual	self		706		102	1.52491	3188.59	TRUE	0.0104213	0.00332053
10	visual	self		162			2.94403	3188.59	TRUE	0.0104213	0.00332053
10	visual	self			3332	346	1.79539	3188.59	TRUE	0.0104213	0.00332053
10	visual	self	129	410	3390	1720	1.94843	3188.59	TRUE	0.0104213	0.00332053
10	visual	self	8		3390	2938	2.67033	3188.59	TRUE	0.0104213	0.00332053
10	visual	self	109	1488	2654	488	1.50831	3188.59	TRUE	0.0104213	0.00332053
10	visual	self			3098	878	1.98918	3188.59	TRUE	0.0104213	0.00332053
10	visual	self	227		3390	1274	1.55537	3188.59	TRUE	0.0104213	0.00332053
10	visual	self	0	160	3390	3060		3188.59	TRUE	0.0104213	0.00332053
10	visual	self	39		2980	2072	2.41793	3188.59	TRUE	0.0104213	0.00332053
10	visual	self	0	722	3320	2792		3188.59	TRUE	0.0104213	0.00332053
10	visual	self	0	206	3322	2874		3188.59	TRUE	0.0104213	0.00332053
10	visual	self	75	268	3252	400	1.88522	3188.59	TRUE	0.0104213	0.00332053
10	visual	self	85	274	3328	868	1.73036	3188.59	TRUE	0.0104213	0.00332053
10	visual	self					1.18981	3188.59	TRUE	0.0104213	0.00332053
10	visual	self	73		1922	596	1.65537	3188.59	TRUE	0.0104213	0.00332053
10	visual	self			3268	1184	1.82488	3188.59	TRUE	0.0104213	0.00332053
10	visual	self	113	290	1880	1018	1.40722	3188.59	TRUE	0.0104213	0.00332053
10	visual	self	89	154	3320	2314	2.02588	3188.59	TRUE	0.0104213	0.00332053
10	visual	self	87	262	3390	2078	1.9277	3188.59	TRUE	0.0104213	0.00332053
10	visual	self	71	464	3190	1062	2.17077	3188.59	TRUE	0.0104213	0.00332053
10	visual	self	25		3302	1664	1.72845	3188.59	TRUE	0.0104213	0.00332053
10	visual	self	0	160		206	3.76928	3188.59	TRUE	0.0104213	0.00332053
10	visual	self			2078	326	1.45684	3188.59	TRUE	0.0104213	0.00332053
10	visual	self					1.15967	3188.59	TRUE	0.0104213	0.00332053
10	visual	self	107	180	1724	238	2.51097	3188.59	TRUE	0.0104213	0.00332053
10	visual	self	53		3390	3052	3.71532	3188.59	TRUE	0.0104213	0.00332053
10	visual	self	17	132	3398	308	1.85781	3196.76	FALSE	0.020559	0.0101177
10	visual	self		122			1.96941	3196.76	FALSE	0.020559	0.0101177
10	visual	self	183	340	3374	378	2.47003	3196.76	FALSE	0.020559	0.0101177
10	visual	self		994		106	1.51406	3196.76	FALSE	0.020559	0.0101177
10	visual	self		1024	3398	1654	2.71264	3196.76	FALSE	0.020559	0.0101177
10	visual	self	257	1438	2916	808	1.39186	3196.76	FALSE	0.020559	0.0101177
10	visual	self		1450	3340	684	1.87206	3196.76	FALSE	0.020559	0.0101177
10	visual	self		1242		120	0.831874	3196.76	FALSE	0.020559	0.0101177
10	visual	self		676				3196.76	FALSE	0.020559	0.0101177
10	visual	self	55	1088	3212	2138	3.68669	3196.76	FALSE	0.020559	0.0101177
10	visual	self	11	188	3398	2818		3196.76	FALSE	0.020559	0.0101177
10	visual	self	17	352	2788	1874		3196.76	FALSE	0.020559	0.0101177
10	visual	self	0		3014	1344	1.95464	3196.76	FALSE	0.020559	0.0101177
10	visual	self	233	386	2952	1364	1.7806	3196.76	FALSE	0.020559	0.0101177
10	visual	self	55		3228	1346	1.54556	3196.76	FALSE	0.020559	0.0101177
10	visual	self	391	566		166	1.36465	3196.76	FALSE	0.020559	0.0101177
10	visual	self	181		2890	548	1.59454	3196.76	FALSE	0.020559	0.0101177
10	visual	self	221		3398	1656	1.34071	3196.76	FALSE	0.020559	0.0101177
10	visual	self	29	360	3256	1806	2.48699	3196.76	FALSE	0.020559	0.0101177
10	visual	self	135	952	2976	1214	2.06536	3196.76	FALSE	0.020559	0.0101177
10	visual	self	225	316	3384	1806	3.2993	3196.76	FALSE	0.020559	0.0101177
10	visual	self	77		3204	1884	2.34461	3196.76	FALSE	0.020559	0.0101177
10	visual	self	29	190	3344	1156	4.1432	3196.76	FALSE	0.020559	0.0101177
10	visual	self		1120			1.21458	3196.76	FALSE	0.020559	0.0101177
10	visual	self	93		3230	1438	2.43051	3196.76	FALSE	0.020559	0.0101177
10	visual	self	59	140	3134	1514	3.6858	3196.76	FALSE	0.020559	0.0101177
10	visual	self	1	262	3078	1660	3.93706	3196.76	FALSE	0.020559	0.0101177
10	visual	self	0	130	1666	714	2.33023	2028.46	TRUE	0.00932819	0.00548886
10	visual	self	61	1298	2230	1122	2.21466	2028.46	TRUE	0.00932819	0.00548886
10	visual	self	11	1064	1800	1146	2.09727	2028.46	TRUE	0.00932819	0.00548886
10	visual	self	137	374	2206	1372	2.00777	2028.46	TRUE	0.00932819	0.00548886
10	visual	self	343	666	1808	992	2.4782	2028.46	TRUE	0.00932819	0.00548886
10	visual	self	405	658	2230	1406	2.81136	2028.46	TRUE	0.00932819	0.00548886
10	visual	self	13		2230	760	2.40941	2028.46	TRUE	0.00932819	0.00548886
10	visual	self		142			2.32722	2028.46	TRUE	0.00932819	0.00548886
10	visual	self	19	384	1970	1944		2028.46	TRUE	0.00932819	0.00548886
10	visual	self	15	1020	2230	2090		2028.46	TRUE	0.00932819	0.00548886
10	visual	self	15	684	2230	1822		2028.46	TRUE	0.00932819	0.00548886
10	visual	self	0	338	2228	1550		2028.46	TRUE	0.00932819	0.00548886
10	visual	self	3	1070	2230	1916	2.71315	2028.46	TRUE	0.00932819	0.00548886
10	visual	self	217	952	2226	1190	2.06866	2028.46	TRUE	0.00932819	0.00548886
10	visual	self	0	980	2230	1990	1.98757	2028.46	TRUE	0.00932819	0.00548886
10	visual	self	9	956	2230	1576	2.34117	2028.46	TRUE	0.00932819	0.00548886
10	visual	self		974	1080	282	2.11157	2028.46	TRUE	0.00932819	0.00548886
10	visual	self		902	1078	326	1.86281	2028.46	TRUE	0.00932819	0.00548886
10	visual	self	8	136	2230	1208	2.29704	2028.46	TRUE	0.00932819	0.00548886
10	visual	self	19	950	2230	1466	2.25114	2028.46	TRUE	0.00932819	0.00548886
10	visual	self	41	112	2230	600	2.65939	2028.46	TRUE	0.00932819	0.00548886
10	visual	self		888	1410	578	2.07228	2028.46	TRUE	0.00932819	0.00548886
10	visual	self	4	662	2178	1736	3.14804	2028.46	TRUE	0.00932819	0.00548886
10	visual	self		542			0.88862	2028.46	TRUE	0.00932819	0.00548886
10	visual	self	37	1004	1092	498	2.01967	2028.46	TRUE	0.00932819	0.00548886
10	visual	self	0	408	2230	1572	3.34433	2028.46	TRUE	0.00932819	0.00548886
10	visual	self	0	236	1890	1804	4.06388	2028.46	TRUE	0.00932819	0.00548886
10	visual	self	113	194	2600	414	2.23447	4086.95	TRUE	0.00989919	0.00430827
10	visual	self	4	128	3528	586	4.22463	4086.95	TRUE	0.00989919	0.00430827
10	visual	self			2612	152	1.28101	4086.95	TRUE	0.00989919	0.00430827
10	visual	self				124	1.40876	4086.95	TRUE	0.00989919	0.00430827
10	visual	self		0				4086.95	TRUE	0.00989919	0.00430827
10	visual	self	4	612	3634	2600	2.57519	4086.95	TRUE	0.00989919	0.00430827
10	visual	self	5	802	4058	2260	2.61093	4086.95	TRUE	0.00989919	0.00430827
10	visual	self					1.67839	4086.95	TRUE	0.00989919	0.00430827
10	visual	self	89	358	3596	2218		4086.95	TRUE	0.00989919	0.00430827
10	visual	self	253	1056	4248			4086.95	TRUE	0.00989919	0.00430827
10	visual	self	81	478	4026	2560		4086.95	TRUE	0.00989919	0.00430827
10	visual	self	93	432	3330	1056		4086.95	TRUE	0.00989919	0.00430827
10	visual	self		272			0.839941	4086.95	TRUE	0.00989919	0.00430827
10	visual	self	329		3562	316	1.05937	4086.95	TRUE	0.00989919	0.00430827
10	visual	self		0				4086.95	TRUE	0.00989919	0.00430827
10	visual	self		98			0.875659	4086.95	TRUE	0.00989919	0.00430827
10	visual	self		1014		126	1.01477	4086.95	TRUE	0.00989919	0.00430827
10	visual	self	319	370		180	0.776724	4086.95	TRUE	0.00989919	0.00430827
10	visual	self	0	90		104	1.00393	4086.95	TRUE	0.00989919	0.00430827
10	visual	self		0				4086.95	TRUE	0.00989919	0.00430827
10	visual	self	227	632	3974	1644	2.77614	4086.95	TRUE	0.00989919	0.00430827
10	visual	self	17	696	4008	1838	1.73134	4086.95	TRUE	0.00989919	0.00430827
10	visual	self	17	164	3352	480		4086.95	TRUE	0.00989919	0.00430827
10	visual	self		608			0.815288	4086.95	TRUE	0.00989919	0.00430827
10	visual	self					0.679124	4086.95	TRUE	0.00989919	0.00430827
10	visual	self	125	190		194	3.93454	4086.95	TRUE	0.00989919	0.00430827
10	visual	self	15	426	4156			4086.95	TRUE	0.00989919	0.00430827
10	visual	self	255	344	1880	930	2.35029	1942.16	FALSE	-0.0234296	0.00580349
10	visual	self	187	602	1916	1304	2.12251	1942.16	FALSE	-0.0234296	0.00580349
10	visual	self	0	348	1788	1554	2.96913	1942.16	FALSE	-0.0234296	0.00580349
10	visual	self		750	1934	486	1.80969	1942.16	FALSE	-0.0234296	0.00580349
10	visual	self			1966	444	1.97478	1942.16	FALSE	-0.0234296	0.00580349
10	visual	self	87	622	2144	1420	1.73071	1942.16	FALSE	-0.0234296	0.00580349
10	visual	self	193		2060	560	1.98246	1942.16	FALSE	-0.0234296	0.00580349
10	visual	self		164			2.3783	1942.16	FALSE	-0.0234296	0.00580349
10	visual	self	321	664	1794	1436		1942.16	FALSE	-0.0234296	0.00580349
10	visual	self	281	590	1936	1618		1942.16	FALSE	-0.0234296	0.00580349
10	visual	self	265	400	878	492		1942.16	FALSE	-0.0234296	0.00580349
10	visual	self	75	1156	1188	430	2.262	1942.16	FALSE	-0.0234296	0.00580349
10	visual	self		1006	2144	664	2.08929	1942.16	FALSE	-0.0234296	0.00580349
10	visual	self	35	1142	1314	894	1.71243	1942.16	FALSE	-0.0234296	0.00580349
10	visual	self	45	1056	2144	788	1.83927	1942.16	FALSE	-0.0234296	0.00580349
10	visual	self	305		2144	1052	1.80151	1942.16	FALSE	-0.0234296	0.00580349
10	visual	self	79	1022	2144	1162	1.55601	1942.16	FALSE	-0.0234296	0.00580349
10	visual	self	0	1030	1110	600	1.80576	1942.16	FALSE	-0.0234296	0.00580349
10	visual	self	8	386	1388	1216	2.03346	1942.16	FALSE	-0.0234296	0.00580349
10	visual	self	285	1034	1754	608	2.2362	1942.16	FALSE	-0.0234296	0.00580349
10	visual	self	225	384	2144	534	3.14195	1942.16	FALSE	-0.0234296	0.00580349
10	visual	self	0	1004	2144	2104	2.06392	1942.16	FALSE	-0.0234296	0.00580349
10	visual	self	267	1066	1796	578	2.44968	1942.16	FALSE	-0.0234296	0.00580349
10	visual	self			2144	670	1.84591	1942.16	FALSE	-0.0234296	0.00580349
10	visual	self	79		2144	808	2.52242	1942.16	FALSE	-0.0234296	0.00580349
10	visual	self	71	972	2144	1990	3.6898	1942.16	FALSE	-0.0234296	0.00580349
10	visual	self	31	574	1896	1828		1942.16	FALSE	-0.0234296	0.00580349
10	visual	self	63	1548	1598	518	1.72738	3108.35	TRUE	0.00949106	0.00633291
10	visual	self		236			1.90099	3108.35	TRUE	0.00949106	0.00633291
10	visual	self		792			1.30502	3108.35	TRUE	0.00949106	0.00633291
10	visual	self	11		3204	1930	2.02916	3108.35	TRUE	0.00949106	0.00633291
10	visual	self	0		3168	2004	2.82672	3108.35	TRUE	0.00949106	0.00633291
10	visual	self	55	1058	2344	882	2.28793	3108.35	TRUE	0.00949106	0.00633291
10	visual	self	7	278		538	2.27421	3108.35	TRUE	0.00949106	0.00633291
10	visual	self		144			1.66101	3108.35	TRUE	0.00949106	0.00633291
10	visual	self	61	648	3246	2126		3108.35	TRUE	0.00949106	0.00633291
10	visual	self		1202	2338	806	3.96995	3108.35	TRUE	0.00949106	0.00633291
10	visual	self	61		2670	1466		3108.35	TRUE	0.00949106	0.00633291
10	visual	self	31	328	3220	1356		3108.35	TRUE	0.00949106	0.00633291
10	visual	self		1552	2120	262	1.94744	3108.35	TRUE	0.00949106	0.00633291
10	visual	self	21	1064	2634	1578	2.24638	3108.35	TRUE	0.00949106	0.00633291
10	visual	self	19	152		220	1.88012	3108.35	TRUE	0.00949106	0.00633291
10	visual	self		1116		246	0.975225	3108.35	TRUE	0.00949106	0.00633291
10	visual	self		1040		134	1.0162	3108.35	TRUE	0.00949106	0.00633291
10	visual	self	21	1038	2634	1342	1.82241	3108.35	TRUE	0.00949106	0.00633291
10	visual	self	9	124	2738	1446	1.99356	3108.35	TRUE	0.00949106	0.00633291
10	visual	self	7	634	2312	1410	3.12919	3108.35	TRUE	0.00949106	0.00633291
10	visual	self	45	598	2716	974	3.01029	3108.35	TRUE	0.00949106	0.00633291
10	visual	self		994	2754	1154	1.75977	3108.35	TRUE	0.00949106	0.00633291
10	visual	self	37	100	2368	968		3108.35	TRUE	0.00949106	0.00633291
10	visual	self		196			1.64307	3108.35	TRUE	0.00949106	0.00633291
10	visual	self		1132			1.31908	3108.35	TRUE	0.00949106	0.00633291
10	visual	self	99	636	1562	578	3.36127	3108.35	TRUE	0.00949106	0.00633291
10	visual	self	167	306	3268	1232		3108.35	TRUE	0.00949106	0.00633291
10	visual	self			2630	360	1.65942	3713.42	FALSE	-0.00290421	0.00295899
10	visual	self	0		3598	502	1.87271	3713.42	FALSE	-0.00290421	0.00295899
10	visual	self		148			1.66836	3713.42	FALSE	-0.00290421	0.00295899
10	visual	self		716	3670	1096	1.87672	3713.42	FALSE	-0.00290421	0.00295899
10	visual	self		1134		174	1.40479	3713.42	FALSE	-0.00290421	0.00295899
10	visual	self	263		3400	1718	2.31691	3713.42	FALSE	-0.00290421	0.00295899
10	visual	self		942	3358	620	1.86563	3713.42	FALSE	-0.00290421	0.00295899
10	visual	self		856		188	1.11402	3713.42	FALSE	-0.00290421	0.00295899
10	visual	self	41	996	2834	1798	3.89949	3713.42	FALSE	-0.00290421	0.00295899
10	visual	self	25	860	2238	1242		3713.42	FALSE	-0.00290421	0.00295899
10	visual	self	23	150	3890	2326		3713.42	FALSE	-0.00290421	0.00295899
10	visual	self	19	436	3898	1108		3713.42	FALSE	-0.00290421	0.00295899
10	visual	self	9	1086	3368	1328	1.83955	3713.42	FALSE	-0.00290421	0.00295899
10	visual	self	97		3368	2072	2.11645	3713.42	FALSE	-0.00290421	0.00295899
10	visual	self			3028	246	1.7839	3713.42	FALSE	-0.00290421	0.00295899
10	visual	self	331	1094		320	1.9293	3713.42	FALSE	-0.00290421	0.00295899
10	visual	self	343		3132	598	2.21555	3713.42	FALSE	-0.00290421	0.00295899
10	visual	self	179	900	3418	1676	1.50562	3713.42	FALSE	-0.00290421	0.00295899
10	visual	self	285		3412	1996	2.09556	3713.42	FALSE	-0.00290421	0.00295899
10	visual	self	41	382	3908	1900	3.05984	3713.42	FALSE	-0.00290421	0.00295899
10	visual	self			3452	1556	2.42495	3713.42	FALSE	-0.00290421	0.00295899
10	visual	self	297		3852	1766	2.28487	3713.42	FALSE	-0.00290421	0.00295899
10	visual	self	9	354	3914	2746	4.31434	3713.42	FALSE	-0.00290421	0.00295899
10	visual	self			3914	168	1.61552	3713.42	FALSE	-0.00290421	0.00295899
10	visual	self	7		3824	2250	2.46876	3713.42	FALSE	-0.00290421	0.00295899
10	visual	self		1038	2654	468	2.13008	3713.42	FALSE	-0.00290421	0.00295899
10	visual	self	75	1070	3914	1708	3.87051	3713.42	FALSE	-0.00290421	0.00295899
10	visual	self	81	510	1152	336	1.69179	2018.88	FALSE	-0.0389689	0.00684066
10	visual	self	91	182	2104	1158	3.14716	2018.88	FALSE	-0.0389689	0.00684066
10	visual	self	273	344	2194	486	2.21775	2018.88	FALSE	-0.0389689	0.00684066
10	visual	self		1106	1356	282	1.20749	2018.88	FALSE	-0.0389689	0.00684066
10	visual	self	3	710	2002	1066	2.30192	2018.88	FALSE	-0.0389689	0.00684066
10	visual	self		520	1292	228	1.63999	2018.88	FALSE	-0.0389689	0.00684066
10	visual	self		400			1.52997	2018.88	FALSE	-0.0389689	0.00684066
10	visual	self	75	154	2220	1862	3.01038	2018.88	FALSE	-0.0389689	0.00684066
10	visual	self	47	618	2220	1564		2018.88	FALSE	-0.0389689	0.00684066
10	visual	self	47	1102	2184	1682	4.0236	2018.88	FALSE	-0.0389689	0.00684066
10	visual	self	15	330	2128	1468		2018.88	FALSE	-0.0389689	0.00684066
10	visual	self	19	174	2220	1044	3.85944	2018.88	FALSE	-0.0389689	0.00684066
10	visual	self	413	484	642	192	1.67539	2018.88	FALSE	-0.0389689	0.00684066
10	visual	self	151	560	1252	644	1.67345	2018.88	FALSE	-0.0389689	0.00684066
10	visual	self		104			1.74662	2018.88	FALSE	-0.0389689	0.00684066
10	visual	self	279	602	2220	1218	2.09189	2018.88	FALSE	-0.0389689	0.00684066
10	visual	self	6	604	2130	1342	2.00483	2018.88	FALSE	-0.0389689	0.00684066
10	visual	self	269	596	1512	644	1.4263	2018.88	FALSE	-0.0389689	0.00684066
10	visual	self	233	312	2220	880	2.2651	2018.88	FALSE	-0.0389689	0.00684066
10	visual	self	239	562	1440	718	2.6198	2018.88	FALSE	-0.0389689	0.00684066
10	visual	self	183	394	2220	1572	3.53705	2018.88	FALSE	-0.0389689	0.00684066
10	visual	self	4	1170	2220	2056	2.26345	2018.88	FALSE	-0.0389689	0.00684066
10	visual	self	0	688	2220	2176	3.57855	2018.88	FALSE	-0.0389689	0.00684066
10	visual	self		466			1.40623	2018.88	FALSE	-0.0389689	0.00684066
10	visual	self	11	534	2180	1746	2.20223	2018.88	FALSE	-0.0389689	0.00684066
10	visual	self	171	696	1410	1006	2.97339	2018.88	FALSE	-0.0389689	0.00684066
10	visual	self	181	420	1280	890		2018.88	FALSE	-0.0389689	0.00684066
10	visual	self	4	320	3854	2664	2.72141	3656.63	TRUE	-0.0324251	0.0150255
10	visual	self	8		3858		2.63369	3656.63	TRUE	-0.0324251	0.0150255
10	visual	self				148	1.6696	3656.63	TRUE	-0.0324251	0.0150255
10	visual	self			2720	254	1.34707	3656.63	TRUE	-0.0324251	0.0150255
10	visual	self	171		3858	1840	2.68206	3656.63	TRUE	-0.0324251	0.0150255
10	visual	self	51	460	3858		1.97328	3656.63	TRUE	-0.0324251	0.0150255
10	visual	self	271		3664	1420	2.40713	3656.63	TRUE	-0.0324251	0.0150255
10	visual	self			3718	260	1.50829	3656.63	TRUE	-0.0324251	0.0150255
10	visual	self	215	454	2776	1768	3.86071	3656.63	TRUE	-0.0324251	0.0150255
10	visual	self	55	1576	2576	2378		3656.63	TRUE	-0.0324251	0.0150255
10	visual	self	23	156	3252	2190		3656.63	TRUE	-0.0324251	0.0150255
10	visual	self	77	458	3786	2198	3.23701	3656.63	TRUE	-0.0324251	0.0150255
10	visual	self	351		2892	768	2.10372	3656.63	TRUE	-0.0324251	0.0150255
10	visual	self	347		3194	850	2.14297	3656.63	TRUE	-0.0324251	0.0150255
10	visual	self	69		3204	1622	1.73452	3656.63	TRUE	-0.0324251	0.0150255
10	visual	self	331		3614	610	2.03064	3656.63	TRUE	-0.0324251	0.0150255
10	visual	self	275	432	3632	1358	2.40492	3656.63	TRUE	-0.0324251	0.0150255
10	visual	self	241		3576	1674	1.59591	3656.63	TRUE	-0.0324251	0.0150255
10	visual	self			3208	646	1.59141	3656.63	TRUE	-0.0324251	0.0150255
10	visual	self	337	398	3260	1530	3.0947	3656.63	TRUE	-0.0324251	0.0150255
10	visual	self	165		3858	2750	3.19523	3656.63	TRUE	-0.0324251	0.0150255
10	visual	self	0	958	3694	2716	2.23893	3656.63	TRUE	-0.0324251	0.0150255
10	visual	self	9	718	3532	2678	3.72276	3656.63	TRUE	-0.0324251	0.0150255
10	visual	self		760		280	1.0184	3656.63	TRUE	-0.0324251	0.0150255
10	visual	self	69	424	3858		2.81752	3656.63	TRUE	-0.0324251	0.0150255
10	visual	self	51	514	3566		4.06656	3656.63	TRUE	-0.0324251	0.0150255
10	visual	self	135	328	2624	1108		3656.63	TRUE	-0.0324251	0.0150255
10	visual	self		302			1.798	3250.98	TRUE	-0.0176597	0.00377767
10	visual	self		740	3306	510	1.83547	3250.98	TRUE	-0.0176597	0.00377767
10	visual	self	227	304	3164	1294	2.22302	3250.98	TRUE	-0.0176597	0.00377767
[truncated: 23,501 more rows]

## Sheet: Fig 2
	Evoked HFB power (beta/z-score)
Latency (secs)	Visual_self	Visual_other	Visual_cognitive	dTPJ_self	dTPJ_other	dTPJ_cognitive	vTPJ_self	vTPJ_other	vTPJ_cognitive	ATL_self	ATL_other	ATL_cognitive	dPMC_self	dPMC_other	dPMC_cognitive	vPMC_self	vPMC_other	vPMC_cognitive	amPFC_self	amPFC_other	amPFC_cognitive	dmPFC_self	dmPFC_other	dmPFC_cognitive	vmPFC_self	vmPFC_other	vmPFC_cognitive	pvmPFC_self	pvmPFC_other	pvmPFC_cognitive
-0.2	0.0662072	0.137244	0.101611	0.0276325	0.000627267	0.0709855	-0.0819698	-0.0220208	0.0114603	-0.0269715	-0.085452	-0.00795428	-0.029659	-0.0380655	0.014088	-0.0375556	-0.0475705	-0.0292598	-0.0880666	0.0773345	-0.0380848	-0.0448614	-0.0680945	0.0122964	-0.023983	-0.0290065	-0.0449517	0.0262521	-0.0335714	0.0820658
-0.19	0.0873848	0.19355	0.141087	0.0319164	-0.00214617	0.0892108	-0.106986	-0.0221307	0.0286297	-0.0223868	-0.112674	-0.00885029	-0.0364898	-0.0509443	0.0272083	-0.0424205	-0.0501688	-0.0260044	-0.113047	0.111909	-0.0482191	-0.0518306	-0.0976646	0.0160196	-0.0348566	-0.0398395	-0.0502766	0.0459072	-0.036351	0.103033
-0.18	0.103851	0.241731	0.177669	0.0296121	-0.00424312	0.0979902	-0.123441	-0.0157259	0.0515375	-0.0065442	-0.130258	-0.0099442	-0.0415626	-0.0619082	0.046041	-0.0402912	-0.0431516	-0.0175248	-0.130787	0.139553	-0.0523591	-0.0524897	-0.126102	0.0210822	-0.045463	-0.0470461	-0.0483333	0.0637618	-0.0291694	0.113834
-0.17	0.116718	0.272619	0.205681	0.0193949	-0.00313007	0.0965074	-0.13061	-0.00365417	0.0755232	0.0151439	-0.13589	-0.0126887	-0.0472557	-0.0704262	0.0714441	-0.0324031	-0.0332517	-0.00789674	-0.142404	0.149051	-0.0489142	-0.0493603	-0.150595	0.0316156	-0.0538414	-0.0480736	-0.0415209	0.0723408	-0.0135544	0.11424
-0.16	0.129362	0.280886	0.217467	0.00126515	0.00211487	0.0874825	-0.131195	0.0117648	0.0962791	0.0340328	-0.130915	-0.0181771	-0.0561053	-0.0758398	0.103015	-0.0217837	-0.0301518	0.000463756	-0.150348	0.133672	-0.0380862	-0.045907	-0.169302	0.0512069	-0.058053	-0.0421527	-0.0333256	0.0681674	0.00464336	0.106175
-0.15	0.143361	0.266015	0.207157	-0.0235171	0.0100782	0.0757072	-0.129048	0.0275218	0.111346	0.0454831	-0.118226	-0.0265948	-0.0680565	-0.0773744	0.137265	-0.0126655	-0.0392059	0.0081289	-0.1557	0.096038	-0.0215438	-0.0444954	-0.180765	0.0788424	-0.0571163	-0.03091	-0.026733	0.0527903	0.0191248	0.0917924
-0.14	0.156081	0.232663	0.175819	-0.0522536	0.018373	0.0663503	-0.127677	0.0402259	0.119498	0.0516747	-0.101278	-0.0371808	-0.0797525	-0.0755146	0.167506	-0.00951402	-0.0587264	0.0163472	-0.158574	0.0469949	-0.00230525	-0.0464596	-0.183779	0.107867	-0.0519103	-0.0176955	-0.0243649	0.0309422	0.0267699	0.0739445
-0.13	0.160547	0.187347	0.129362	-0.0816628	0.0253663	0.0620945	-0.128169	0.0474432	0.120065	0.05841	-0.0825683	-0.0482595	-0.0861772	-0.0723683	0.186419	-0.0130441	-0.0822694	0.0264444	-0.158546	-0.00120965	0.0160567	-0.0518442	-0.176609	0.129671	-0.0446922	-0.00599798	-0.02705	0.00848208	0.0281698	0.0553759
-0.12	0.149504	0.135869	0.0742912	-0.108181	0.0310508	0.0624162	-0.12952	0.0486765	0.113166	0.0688838	-0.0640393	-0.0582225	-0.0846678	-0.071239	0.189133	-0.019201	-0.104132	0.0382616	-0.156493	-0.0400958	0.0298755	-0.0601071	-0.157678	0.138801	-0.0380709	0.0019531	-0.0340962	-0.00871982	0.0252454	0.0383786
-0.11	0.119232	0.0817935	0.015124	-0.128247	0.0363739	0.0642022	-0.129971	0.04548	0.0998883	0.081037	-0.0477142	-0.066424	-0.0767344	-0.0747681	0.1752	-0.0224262	-0.121822	0.0507192	-0.154665	-0.0657064	0.0358174	-0.0698998	-0.127244	0.135681	-0.0341934	0.00610493	-0.043351	-0.0176051	0.0199691	0.0236498
-0.1	0.0712942	0.0271404	-0.0441085	-0.139157	0.0413478	0.0631997	-0.12827	0.0405377	0.0822576	0.089593	-0.0362899	-0.0736547	-0.0670918	-0.0831116	0.149527	-0.0199852	-0.134714	0.0619294	-0.155138	-0.0779803	0.0317568	-0.0784883	-0.0892065	0.125024	-0.0344005	0.00855817	-0.0524825	-0.0189805	0.0143133	0.00976186
-0.09	0.0121926	-0.0259442	-0.0995183	-0.140269	0.0433141	0.0569553	-0.124009	0.0362693	0.0629844	0.0897457	-0.0327591	-0.0817356	-0.0613647	-0.0938302	0.120978	-0.012629	-0.143195	0.0693984	-0.157893	-0.0796363	0.0182446	-0.0819858	-0.051275	0.112519	-0.0391324	0.0122329	-0.0601013	-0.0172275	0.00898998	-0.00590919
-0.08	-0.0483328	-0.0741119	-0.147482	-0.1334	0.0378786	0.0463105	-0.117256	0.0338882	0.0450145	0.0805156	-0.0390012	-0.092137	-0.0629295	-0.103649	0.0989761	-0.00204344	-0.147388	0.0708973	-0.160308	-0.0739314	-0.00075882	-0.0769361	-0.0226849	0.10222	-0.0476081	0.0188943	-0.0659867	-0.0176958	0.00261705	-0.025071
-0.07	-0.10006	-0.113419	-0.185788	-0.122256	0.0222471	0.0346211	-0.108921	0.0327059	0.0309595	0.0650007	-0.0547672	-0.104718	-0.071675	-0.11091	0.0893076	0.0091625	-0.147357	0.0658601	-0.158588	-0.0631923	-0.0191161	-0.0619721	-0.0108402	0.0953468	-0.0578022	0.0281819	-0.0703901	-0.023286	-0.00744703	-0.0467436
-0.06	-0.136082	-0.141103	-0.214314	-0.11125	-0.00193903	0.025531	-0.101405	0.030315	0.0221591	0.0487065	-0.0778029	-0.117561	-0.0844601	-0.116888	0.0914516	0.0179756	-0.144384	0.0561941	-0.149785	-0.0484407	-0.0314794	-0.0386877	-0.0178635	0.0910638	-0.0671897	0.0384665	-0.0727627	-0.0329053	-0.0230854	-0.0671258
-0.05	-0.154686	-0.157174	-0.234341	-0.104132	-0.029095	0.0209061	-0.0979124	0.0238989	0.0183511	0.0369197	-0.104778	-0.127836	-0.0972211	-0.12453	0.0986747	0.0207707	-0.141034	0.0451003	-0.133215	-0.0303069	-0.0352651	-0.0108671	-0.039178	0.0876552	-0.074007	0.0485153	-0.0715829	-0.0427536	-0.0437045	-0.0815538
-0.04	-0.160259	-0.165661	-0.247612	-0.102613	-0.0525839	0.0199814	-0.0995133	0.01186	0.0178944	0.030691	-0.130883	-0.132962	-0.106937	-0.135743	0.100199	0.0150981	-0.138383	0.0348453	-0.109337	-0.00980995	-0.0310743	0.017478	-0.065042	0.082939	-0.077238	0.0577657	-0.0648613	-0.0491866	-0.0667374	-0.0877634
-0.03	-0.160984	-0.172677	-0.256355	-0.105271	-0.067872	0.020011	-0.104493	-0.005255	0.0193799	0.0267519	-0.150486	-0.13193	-0.112353	-0.148773	0.0864541	0.00195891	-0.134472	0.0253234	-0.0798573	0.0120781	-0.0224687	0.0429112	-0.0847922	0.0755582	-0.0765209	0.0664577	-0.0518019	-0.0509275	-0.0896476	-0.0872127
-0.02	-0.166528	-0.185373	-0.263135	-0.108249	-0.0733427	0.0172791	-0.108022	-0.0252657	0.0209595	0.0191729	-0.156654	-0.125243	-0.114961	-0.158736	0.0507081	-0.0140844	-0.123075	0.0141012	-0.0456958	0.0347042	-0.0143843	0.0629521	-0.0907746	0.0642418	-0.0705235	0.0748071	-0.0327451	-0.0489329	-0.110421	-0.0846745
-0.01	-0.184384	-0.20857	-0.27039	-0.106386	-0.0701352	0.00875305	-0.106031	-0.0455477	0.020566	0.00422364	-0.143607	-0.11446	-0.117676	-0.159258	-0.00860297	-0.0263852	-0.0984406	-0.00154625	-0.00723528	0.0571614	-0.0122016	0.0750059	-0.0810685	0.048682	-0.0580803	0.0825834	-0.0102308	-0.0453019	-0.128041	-0.0852109
0	-0.214864	-0.239938	-0.278545	-0.0953205	-0.0613002	-0.00644037	-0.0986815	-0.0641952	0.0161851	-0.0153626	-0.111473	-0.100991	-0.120771	-0.146787	-0.0835519	-0.0293502	-0.059484	-0.0221551	0.0327524	0.0774386	-0.0180661	0.0765391	-0.0594841	0.0308082	-0.0399904	0.0887029	0.0112156	-0.0420581	-0.142036	-0.0908224
0.01	-0.249722	-0.268189	-0.284086	-0.0744605	-0.0501133	-0.0268068	-0.0891719	-0.0804735	0.00723871	-0.0324205	-0.0675657	-0.0849685	-0.120614	-0.122853	-0.157348	-0.0211401	-0.0114672	-0.0437463	0.0699076	0.0923209	-0.0290037	0.0666675	-0.0338641	0.0148693	-0.0203892	0.0919388	0.0261181	-0.0403875	-0.151613	-0.0998036
0.02	-0.273537	-0.277142	-0.278766	-0.0478544	-0.0385803	-0.0498468	-0.0789936	-0.0944463	-0.00604761	-0.0425347	-0.0218213	-0.0651672	-0.113604	-0.0942544	-0.210671	-0.00378336	0.0370879	-0.059955	0.102529	0.0983844	-0.0397478	0.0487372	-0.0123728	0.00461872	-0.00474719	0.0908722	0.0313986	-0.0399286	-0.155932	-0.109066
0.03	-0.270169	-0.248743	-0.250135	-0.021552	-0.0270424	-0.0741887	-0.0648423	-0.106317	-0.0232272	-0.0479778	0.0191115	-0.0413291	-0.0997274	-0.0698308	-0.23594	0.0193332	0.0778959	-0.0658984	0.132732	0.0932053	-0.0474831	0.0313783	-0.000535725	0.000588493	0.00346633	0.0837559	0.0281705	-0.0385485	-0.15515	-0.116375
0.04	-0.223646	-0.163	-0.184819	-0.000635708	-0.0159159	-0.0989023	-0.044008	-0.115884	-0.0407465	-0.0535645	0.0521339	-0.0152037	-0.0815031	-0.0565461	-0.242152	0.0453511	0.106249	-0.0617459	0.162271	0.0765957	-0.0517814	0.0241798	-0.00244787	0.00130576	0.00419739	0.0697654	0.0200761	-0.0321864	-0.149323	-0.121422
0.05	-0.115243	0.0020136	-0.0705024	0.0114262	-0.00672071	-0.121216	-0.0190214	-0.122558	-0.0516547	-0.0610282	0.0760935	0.00863295	-0.0628426	-0.0576564	-0.24892	0.0715159	0.120232	-0.0502703	0.188369	0.0507939	-0.0522767	0.0302711	-0.0191744	0.00513969	-0.000223262	0.0483875	0.00972732	-0.014224	-0.13546	-0.122224
0.06	0.0743866	0.26468	0.10432	0.0108889	-0.000673351	-0.136756	0.00256841	-0.126053	-0.0495693	-0.0686975	0.0909999	0.0255815	-0.0487196	-0.07094	-0.270105	0.09391	0.120272	-0.0356278	0.206703	0.0195316	-0.0473655	0.0437393	-0.0474123	0.0103518	-0.00728425	0.0234938	-0.00205386	0.0239239	-0.103445	-0.111972
0.07	0.355749	0.627247	0.347762	-0.0045545	0.00389292	-0.141529	0.0163797	-0.125222	-0.0345517	-0.0760307	0.0992703	0.0336491	-0.0455083	-0.0895227	-0.305274	0.107764	0.110029	-0.0230497	0.217401	-0.0117138	-0.0360908	0.0535992	-0.0796477	0.0133831	-0.0147202	0.0035286	-0.0149002	0.0920915	-0.0366521	-0.0783629
0.08	0.71751	1.07205	0.661606	-0.030942	0.0108958	-0.135013	0.02497	-0.118532	-0.0128857	-0.0840617	0.104264	0.0347973	-0.0560972	-0.1044	-0.33797	0.10941	0.0948746	-0.0159762	0.224125	-0.0379648	-0.0194848	0.0514396	-0.107239	0.00884506	-0.0218254	-0.0043978	-0.0286892	0.199125	0.0845337	-0.00675838
0.09	1.12378	1.55528	1.03505	-0.0593665	0.0226086	-0.118911	0.0362348	-0.106809	0.0065582	-0.0941649	0.109398	0.0340302	-0.0765024	-0.109502	-0.35312	0.0974938	0.0792053	-0.0132689	0.231005	-0.0575321	0.000735887	0.0366254	-0.124184	-0.00854274	-0.0288966	-0.00066577	-0.0425885	0.350184	0.275116	0.116796
0.1	1.52288	2.02339	1.44239	-0.0818838	0.0361348	-0.0963385	0.0561584	-0.0944417	0.0165857	-0.105912	0.115925	0.0357037	-0.0987596	-0.102753	-0.348659	0.0741151	0.0621303	-0.0102616	0.238802	-0.072028	0.0229151	0.0161583	-0.126671	-0.039288	-0.038166	0.00826129	-0.0542481	0.547835	0.539647	0.30347
0.11	1.86353	2.44233	1.84168	-0.0964907	0.0430664	-0.0726945	0.0836184	-0.0862169	0.0128415	-0.11599	0.122128	0.0392359	-0.114756	-0.088478	-0.332136	0.0446952	0.0404955	-0.00342684	0.244284	-0.0826819	0.0451609	-0.000902063	-0.115379	-0.0775477	-0.0511488	0.0163682	-0.0598388	0.788913	0.86959	0.558996
0.12	2.10208	2.8004	2.18113	-0.105855	0.0337642	-0.0556893	0.111571	-0.0837727	-0.00461348	-0.119893	0.122937	0.0401969	-0.119751	-0.0758632	-0.312735	0.015906	0.0140075	0.00637113	0.240405	-0.0885955	0.0651334	-0.010131	-0.0960796	-0.114585	-0.0664179	0.0221192	-0.0554407	1.05345	1.23891	0.872976
0.13	2.21582	3.08866	2.41484	-0.112997	0.00377319	-0.0503974	0.129525	-0.0852087	-0.0303305	-0.11464	0.113836	0.0351666	-0.113635	-0.0754105	-0.295714	-0.00751539	-0.0145501	0.0156579	0.221299	-0.0874743	0.0813252	-0.0140451	-0.0780318	-0.145092	-0.0797544	0.0264147	-0.0394855	1.29906	1.60199	1.21496
0.14	2.20913	3.28364	2.51978	-0.117898	-0.0438329	-0.0569488	0.130854	-0.0879656	-0.0557503	-0.100716	0.0960478	0.0268719	-0.101006	-0.0913838	-0.285445	-0.0258826	-0.0439643	0.0210422	0.186121	-0.0784233	0.0921043	-0.0183381	-0.0681076	-0.169526	-0.0867009	0.0302873	-0.0146115	1.47508	1.89734	1.53726
0.15	2.13112	3.36187	2.49763	-0.119846	-0.101386	-0.0717416	0.115978	-0.0907231	-0.0728198	-0.0820023	0.077726	0.0218569	-0.0871062	-0.120816	-0.282721	-0.0463838	-0.0721236	0.0200653	0.140125	-0.0629508	0.0955539	-0.02737	-0.0682885	-0.190787	-0.086266	0.0330482	0.0120312	1.54808	2.06637	1.79012
0.16	2.05054	3.32148	2.37185	-0.118597	-0.160729	-0.0907157	0.0933016	-0.0934618	-0.0782499	-0.0630979	0.0670575	0.0230983	-0.0768841	-0.156714	-0.284857	-0.0761737	-0.0940529	0.0116095	0.0898213	-0.0444937	0.0899434	-0.0425871	-0.0757362	-0.209859	-0.0811571	0.0316975	0.0315575	1.5164	2.0787	1.93847
0.17	2.01507	3.18933	2.18102	-0.116769	-0.211753	-0.112766	0.0704557	-0.0971667	-0.0739954	-0.0472765	0.0614771	0.0264747	-0.0711033	-0.191067	-0.286273	-0.113645	-0.0996612	-0.0050767	0.0406337	-0.0276584	0.0763597	-0.0618387	-0.085633	-0.224816	-0.0761722	0.0233171	0.0375791	1.40456	1.94944	1.97369
0.18	2.02669	3.01129	1.97603	-0.121034	-0.24065	-0.13681	0.0505958	-0.103129	-0.0648849	-0.0337745	0.0511952	0.025722	-0.0671732	-0.215341	-0.285589	-0.147725	-0.0817191	-0.0299152	-0.00131756	-0.0161249	0.0581666	-0.0805934	-0.0939983	-0.230851	-0.0750177	0.00855116	0.0285318	1.24923	1.73128	1.91479
0.19	2.05269	2.83739	1.80607	-0.138255	-0.236976	-0.159096	0.0332786	-0.112036	-0.0554876	-0.0202797	0.031367	0.0213495	-0.0619141	-0.222565	-0.281773	-0.167076	-0.0436229	-0.0609319	-0.0292034	-0.0132136	0.0383875	-0.093278	-0.0984414	-0.223208	-0.0788587	-0.00872863	0.00865357	1.08556	1.48918	1.79425
0.2	2.05392	2.70314	1.69733	-0.169501	-0.203771	-0.1738	0.0167805	-0.123674	-0.0489581	-0.00521008	0.0093308	0.0207918	-0.0556457	-0.212151	-0.274123	-0.168935	0.000988878	-0.0936883	-0.0387135	-0.0216253	0.0187214	-0.096223	-0.0988357	-0.199318	-0.0855851	-0.0239657	-0.0138809	0.935765	1.27143	1.64052
0.21	2.0006	2.61244	1.64305	-0.207192	-0.15667	-0.176276	0.000938846	-0.135727	-0.0474084	0.00985719	-0.00349768	0.0315895	-0.0526637	-0.187983	-0.261802	-0.1565	0.0391718	-0.124544	-0.0316436	-0.0413008	0.00182874	-0.088889	-0.0954668	-0.161091	-0.0923825	-0.0329464	-0.0295579	0.806383	1.09704	1.46742
0.22	1.88425	2.53515	1.61384	-0.23974	-0.112375	-0.164953	-0.0139873	-0.144054	-0.0527006	0.0217031	-0.00105103	0.0543678	-0.0569936	-0.155447	-0.246089	-0.133069	0.064561	-0.151059	-0.0127969	-0.0685199	-0.00893448	-0.0739466	-0.0896651	-0.114172	-0.0968689	-0.0344549	-0.0333193	0.692329	0.960544	1.28186
0.23	1.7134	2.42897	1.5778	-0.258547	-0.0795954	-0.140949	-0.026584	-0.144922	-0.0651535	0.0257762	0.0131603	0.0831793	-0.0678474	-0.119626	-0.228801	-0.0957195	0.0784472	-0.173287	0.0108013	-0.0946396	-0.0120045	-0.0561936	-0.0824684	-0.0654737	-0.0983927	-0.0321157	-0.0267743	0.586029	0.843962	1.09217
0.24	1.51436	2.27409	1.51148	-0.261563	-0.0578429	-0.106527	-0.0362019	-0.138111	-0.0824607	0.0200343	0.0304712	0.109682	-0.079401	-0.0870083	-0.20867	-0.0419504	0.0842982	-0.191401	0.032928	-0.107705	-0.00776522	-0.041162	-0.0761541	-0.0224932	-0.0970625	-0.0341055	-0.0165259	0.485176	0.730969	0.912116
0.25	1.32452	2.0831	1.40447	-0.251533	-0.0433304	-0.0632678	-0.0407298	-0.125685	-0.100054	0.00964772	0.042099	0.130558	-0.0851618	-0.0622261	-0.181797	0.0231881	0.0838406	-0.206769	0.0497513	-0.098242	0.00279791	-0.0336686	-0.0720451	0.00722311	-0.0922796	-0.0464926	-0.00942804	0.394969	0.615097	0.753097
0.26	1.19043	1.88466	1.26264	-0.23487	-0.0314727	-0.00936115	-0.0385682	-0.110364	-0.113554	0.00465598	0.0439166	0.145238	-0.0809798	-0.0458411	-0.144275	0.085151	0.0775376	-0.222138	0.0611073	-0.0660737	0.0200431	-0.0360864	-0.0730758	0.0171815	-0.0823976	-0.0710621	-0.0100797	0.32373	0.501053	0.620291
0.27	1.14252	1.70665	1.10763	-0.21643	-0.0187671	0.0581518	-0.0293616	-0.0939618	-0.120825	0.0108463	0.0395408	0.153466	-0.0676804	-0.0312386	-0.0944949	0.133204	0.0671214	-0.240692	0.0687176	-0.0196642	0.0441223	-0.0468576	-0.0787278	0.00435406	-0.0652011	-0.104355	-0.018395	0.276497	0.402278	0.512269
0.28	1.17832	1.57161	0.961611	-0.194591	-0.00387064	0.141044	-0.0153889	-0.0788787	-0.121959	0.0230137	0.0360024	0.153859	-0.0486607	-0.00858676	-0.0291387	0.1695	0.0624683	-0.26415	0.0730343	0.0291948	0.0737944	-0.0605622	-0.0826221	-0.0295448	-0.0409317	-0.140278	-0.0304025	0.252506	0.334884	0.424048
0.29	1.26784	1.4907	0.840483	-0.164242	0.0123216	0.240214	0.00107434	-0.0672773	-0.118818	0.0296535	0.0392112	0.147093	-0.0269793	0.0342114	0.0551584	0.207985	0.076734	-0.291593	0.0730279	0.0692806	0.106011	-0.0700813	-0.0774421	-0.0772265	-0.0140306	-0.171685	-0.0417327	0.248797	0.305666	0.351878
0.3	1.37252	1.45673	0.753301	-0.123742	0.0289587	0.356908	0.0195517	-0.0578629	-0.113537	0.0211135	0.0492522	0.138415	-0.00375	0.1117	0.159925	0.259622	0.121367	-0.319766	0.0736632	0.0943561	0.137923	-0.0700749	-0.0632126	-0.128153	0.00796455	-0.191861	-0.0508815	0.259341	0.308912	0.295443
0.31	1.46607	1.4525	0.703873	-0.0776797	0.0460295	0.488019	0.0406625	-0.0469329	-0.108196	-0.00465018	0.063238	0.136075	0.0223184	0.235654	0.28025	0.324261	0.203477	-0.343769	0.086873	0.107556	0.166997	-0.0601203	-0.0458464	-0.170616	0.0198652	-0.198382	-0.0595548	0.279189	0.329248	0.25906
0.32	1.53994	1.46692	0.687555	-0.0323362	0.0669405	0.624835	0.0651858	-0.0321429	-0.105552	-0.0410745	0.0795022	0.146934	0.0568025	0.413569	0.405876	0.38771	0.335234	-0.359382	0.121742	0.121465	0.190575	-0.0434594	-0.0301739	-0.196485	0.0216445	-0.19238	-0.0689871	0.307527	0.35333	0.247095
0.33	1.60078	1.49148	0.691972	0.0100721	0.0957737	0.757698	0.0916148	-0.0161171	-0.109285	-0.0764561	0.0991626	0.171955	0.106916	0.645849	0.523732	0.433682	0.531776	-0.364192	0.177333	0.148119	0.205306	-0.0266539	-0.0156028	-0.20367	0.0183625	-0.177007	-0.0777876	0.344665	0.375505	0.260204
0.34	1.65589	1.5159	0.705062	0.052403	0.135637	0.878909	0.119369	-0.00407053	-0.121342	-0.100195	0.124104	0.204073	0.177162	0.930536	0.622685	0.462412	0.802352	-0.3589	0.245829	0.191198	0.209261	-0.013547	-0.000554509	-0.197775	0.0154865	-0.15607	-0.0832823	0.387384	0.396338	0.294984
0.35	1.70369	1.53131	0.718898	0.10162	0.188053	0.980653	0.149891	-0.000541033	-0.139895	-0.106092	0.155249	0.232798	0.266172	1.27063	0.697481	0.48883	1.14111	-0.346459	0.323146	0.244938	0.203641	-0.000244949	0.0141007	-0.189548	0.015673	-0.134393	-0.0845609	0.427597	0.416821	0.346253
0.36	1.73487	1.53208	0.728834	0.166487	0.250794	1.05427	0.186077	-0.00523537	-0.15951	-0.0910617	0.19249	0.251935	0.368459	1.67189	0.750671	0.531133	1.53065	-0.332361	0.411468	0.302952	0.191391	0.0213014	0.0301008	-0.188101	0.0175158	-0.115934	-0.0831933	0.458975	0.437795	0.408945
0.37	1.73755	1.5153	0.732215	0.250235	0.319079	1.09531	0.227806	-0.0142624	-0.174604	-0.0554161	0.232849	0.259937	0.478463	2.12934	0.790991	0.598932	1.94996	-0.322643	0.515237	0.359158	0.174979	0.0570748	0.0497193	-0.19589	0.0169825	-0.103186	-0.0821541	0.482652	0.460858	0.476521
0.38	1.70719	1.4808	0.72711	0.345173	0.388432	1.10592	0.270531	-0.0232237	-0.182331	-0.00656055	0.272279	0.259185	0.592133	2.61868	0.826698	0.696184	2.37779	-0.319825	0.635532	0.403333	0.15434	0.106657	0.0732508	-0.20885	0.0115628	-0.0965735	-0.0817803	0.503477	0.487342	0.540482
0.39	1.65236	1.44155	0.710658	0.435805	0.459575	1.09524	0.30863	-0.029324	-0.182682	0.0433703	0.30631	0.254477	0.70707	3.09954	0.861784	0.822622	2.78963	-0.321584	0.767369	0.422118	0.128923	0.163923	0.0961816	-0.22131	0.00273113	-0.0940339	-0.0799419	0.521868	0.517262	0.590892
0.4	1.58947	1.41498	0.680864	0.510053	0.534086	1.07487	0.338146	-0.0322229	-0.177867	0.0844903	0.331108	0.253065	0.820417	3.52931	0.893933	0.979711	3.16217	-0.325222	0.90039	0.40649	0.0987955	0.220024	0.112744	-0.228931	-0.00443603	-0.0938718	-0.0747684	0.533582	0.546099	0.620879
0.41	1.53148	1.40659	0.640474	0.566572	0.615085	1.05667	0.355876	-0.0289495	-0.170966	0.114934	0.342991	0.261201	0.929234	3.87723	0.916764	1.17075	3.47325	-0.329775	1.02421	0.36554	0.0665553	0.267101	0.121248	-0.229812	-0.00551732	-0.0956467	-0.0665443	0.532719	0.568296	0.628873
0.42	1.47838	1.40049	0.599056	0.612487	0.70167	1.05068	0.361753	-0.0157407	-0.164927	0.13738	0.340353	0.280393	1.0301	4.13118	0.922893	1.40054	3.71311	-0.336315	1.13167	0.326193	0.0364601	0.30224	0.124554	-0.224191	0.000542983	-0.101234	-0.0565921	0.518967	0.579147	0.619401
0.43	1.42313	1.37744	0.56699	0.654681	0.791837	1.06338	0.361528	0.00728665	-0.162294	0.156362	0.324672	0.305109	1.11907	4.29838	0.908524	1.66307	3.89344	-0.344624	1.22116	0.317704	0.0133743	0.330797	0.12503	-0.215399	0.011712	-0.111416	-0.0457294	0.497583	0.577538	0.59926
0.44	1.36016	1.327	0.546284	0.696222	0.878252	1.09419	0.365596	0.0315278	-0.163981	0.176415	0.300552	0.325875	1.19287	4.39435	0.876045	1.93898	4.03756	-0.353839	1.29496	0.349303	-0.0022749	0.361856	0.123096	-0.20778	0.0252294	-0.123181	-0.0348554	0.476123	0.56574	0.57391
0.45	1.2867	1.24776	0.531004	0.737368	0.947295	1.13447	0.381351	0.0450543	-0.168698	0.202262	0.274174	0.335933	1.25023	4.42572	0.834283	2.2025	4.15968	-0.364189	1.35329	0.404087	-0.0146104	0.40426	0.117655	-0.205125	0.0385619	-0.129503	-0.0260113	0.461245	0.547367	0.547126
0.46	1.19892	1.1475	0.514223	0.777769	0.981316	1.17041	0.40667	0.0439705	-0.173065	0.237459	0.251475	0.335464	1.29147	4.38246	0.795812	2.42642	4.26025	-0.376711	1.39289	0.452646	-0.0275005	0.463656	0.109429	-0.20995	0.0504299	-0.124821	-0.0222333	0.454672	0.526722	0.520144
0.47	1.09203	1.04042	0.49509	0.816874	0.968372	1.19104	0.431752	0.0349476	-0.174443	0.278995	0.23824	0.32958	1.31864	4.25554	0.77179	2.58918	4.33413	-0.390712	1.41171	0.47788	-0.0397737	0.538629	0.101846	-0.222914	0.0608266	-0.108736	-0.0254854	0.451915	0.509043	0.490423
0.48	0.964677	0.944238	0.477906	0.853336	0.911123	1.19259	0.446545	0.027585	-0.172431	0.315477	0.238391	0.323053	1.33378	4.05349	0.766963	2.67545	4.37315	-0.402683	1.41228	0.480384	-0.0469809	0.620378	0.0995969	-0.24338	0.0693719	-0.085947	-0.0359961	0.447199	0.499147	0.45401
0.49	0.819174	0.867028	0.471536	0.886336	0.827456	1.17797	0.445987	0.0256679	-0.167959	0.335441	0.252973	0.318444	1.33536	3.81072	0.777574	2.68238	4.368	-0.40791	1.39886	0.471696	-0.045506	0.694628	0.105179	-0.267675	0.0755216	-0.0625435	-0.0509382	0.439047	0.497788	0.410987
0.5	0.664126	0.808915	0.482594	0.914736	0.742948	1.15293	0.432172	0.0291704	-0.161916	0.336085	0.282919	0.315944	1.31669	3.56059	0.793016	2.61934	4.30867	-0.403344	1.36936	0.466453	-0.0345045	0.746261	0.117664	-0.290447	0.0791881	-0.0419449	-0.0669613	0.431684	0.502369	0.368004
0.51	0.514996	0.768003	0.507905	0.938287	0.676575	1.12367	0.414026	0.0380777	-0.155	0.325031	0.328479	0.314941	1.27108	3.31135	0.80144	2.5059	4.19754	-0.389983	1.31622	0.475987	-0.0151012	0.765852	0.133301	-0.30568	0.0796235	-0.0260621	-0.0824309	0.431918	0.510781	0.333578
0.52	0.392882	0.741844	0.533904	0.957332	0.636475	1.0964	0.400413	0.0547111	-0.148309	0.313154	0.384946	0.316039	1.20148	3.05203	0.792601	2.36426	4.04628	-0.371703	1.23924	0.50466	0.00932589	0.756547	0.149192	-0.309485	0.0741917	-0.0151667	-0.0976921	0.445358	0.523953	0.311653
0.53	0.312082	0.724785	0.547369	0.970742	0.620621	1.0763	0.393824	0.0774216	-0.14398	0.308043	0.441321	0.322743	1.11718	2.77899	0.762676	2.21298	3.87503	-0.355094	1.15228	0.547345	0.0330205	0.733493	0.166174	-0.302821	0.0602477	-0.00871461	-0.112452	0.473569	0.544963	0.300373
0.54	0.276026	0.712985	0.54429	0.970836	0.621801	1.06965	0.389848	0.0992512	-0.144864	0.312255	0.485831	0.3384	1.02284	2.5084	0.717198	2.0664	3.70462	-0.34509	1.07829	0.593888	0.0501349	0.718514	0.18846	-0.290793	0.0401917	-0.00320747	-0.124063	0.51153	0.574865	0.295527
0.55	0.278753	0.708434	0.529218	0.947558	0.632158	1.08179	0.383369	0.111925	-0.153033	0.324565	0.514291	0.360898	0.91943	2.26155	0.671721	1.93118	3.53913	-0.341851	1.03351	0.635205	0.0576954	0.72336	0.218593	-0.27911	0.0221458	0.00627644	-0.12948	0.549046	0.609976	0.294356
0.56	0.307219	0.716438	0.509093	0.897961	0.644834	1.11187	0.372853	0.109595	-0.168853	0.339992	0.527708	0.383004	0.81472	2.05095	0.644066	1.80397	3.36282	-0.341506	1.01894	0.666084	0.0581651	0.745437	0.251805	-0.271136	0.0147329	0.0242519	-0.127458	0.573996	0.640744	0.297505
0.57	0.344076	0.735255	0.487058	0.832224	0.654386	1.14988	0.359995	0.0927127	-0.189969	0.354183	0.529099	0.396624	0.725075	1.87625	0.643446	1.67519	3.16097	-0.340235	1.02202	0.683558	0.0571071	0.775715	0.276976	-0.266772	0.021829	0.0513359	-0.119366	0.577512	0.657387	0.308072
0.58	0.373637	0.75519	0.461832	0.766714	0.659742	1.18061	0.347659	0.06579	-0.213453	0.367387	0.519607	0.397801	0.66601	1.72928	0.666441	1.5401	2.93688	-0.336668	1.02491	0.688968	0.0590345	0.809796	0.285873	-0.263414	0.0413098	0.0845373	-0.107571	0.55699	0.65399	0.328184
0.59	0.388024	0.770288	0.430775	0.713451	0.661679	1.19533	0.339499	0.0357793	-0.236723	0.383804	0.500914	0.3871	0.641172	1.59386	0.70247	1.40326	2.71604	-0.331556	1.0117	0.688348	0.0641122	0.848251	0.281174	-0.258789	0.067206	0.119255	-0.0952067	0.51742	0.631016	0.355962
0.6	0.387639	0.78347	0.396615	0.675091	0.659553	1.19501	0.340885	0.00994126	-0.257423	0.410225	0.473296	0.367879	0.641019	1.45889	0.74105	1.27572	2.5281	-0.32489	0.976701	0.689863	0.0711975	0.890419	0.274646	-0.251841	0.093813	0.149413	-0.0848111	0.469483	0.591645	0.384256
0.61	0.37592	0.804678	0.364975	0.648195	0.648563	1.18609	0.356666	-0.00839025	-0.273792	0.44838	0.440294	0.344559	0.64786	1.32643	0.774238	1.16668	2.39089	-0.315655	0.923627	0.69962	0.0795783	0.92957	0.27787	-0.244276	0.117866	0.169585	-0.0786678	0.42468	0.540686	0.405429
0.62	0.355638	0.840555	0.336345	0.628261	0.624022	1.17307	0.3877	-0.0205833	-0.285012	0.491209	0.407242	0.320607	0.64355	1.207	0.798103	1.08057	2.30268	-0.304237	0.8606	0.71705	0.0890212	0.957014	0.295737	-0.239191	0.137288	0.178909	-0.0777132	0.390876	0.486415	0.416223
0.63	0.323568	0.887594	0.305351	0.61089	0.586561	1.15508	0.428912	-0.0297573	-0.291811	0.523378	0.378442	0.296782	0.615422	1.10913	0.811497	1.01645	2.24418	-0.29353	0.798474	0.734959	0.0973263	0.971391	0.326149	-0.240331	0.150118	0.182403	-0.08133	0.368797	0.441209	0.418799
0.64	0.275746	0.932898	0.267919	0.592433	0.544853	1.12823	0.471839	-0.0373527	-0.295966	0.529451	0.357529	0.273623	0.56159	1.03143	0.816296	0.966683	2.18624	-0.286125	0.746255	0.744783	0.101022	0.978675	0.361209	-0.250429	0.154755	0.187003	-0.0879242	0.354032	0.416277	0.418324
0.65	0.215854	0.963424	0.227256	0.56971	0.50876	1.09149	0.51007	-0.041548	-0.299717	0.500244	0.348504	0.2526	0.492919	0.969384	0.815559	0.922512	2.11539	-0.2805	0.710014	0.740773	0.0957879	0.992088	0.39082	-0.270814	0.153568	0.196341	-0.0951468	0.340743	0.414833	0.41893
0.66	0.160006	0.974025	0.191126	0.542791	0.484518	1.04903	0.54156	-0.0399104	-0.304721	0.439301	0.355078	0.236321	0.429107	0.922687	0.81259	0.880532	2.0429	-0.272582	0.68969	0.720314	0.0786562	1.01945	0.40788	-0.300684	0.152809	0.208739	-0.101127	0.323827	0.430764	0.421496
0.67	0.128989	0.968234	0.166168	0.515221	0.4714	1.00626	0.566518	-0.0336687	-0.310408	0.362916	0.376303	0.225318	0.384159	0.895988	0.808547	0.845664	1.98952	-0.261449	0.679455	0.683806	0.0499946	1.05662	0.409819	-0.335024	0.160215	0.218188	-0.104025	0.300377	0.451717	0.423465
0.68	0.133032	0.951034	0.154518	0.491098	0.46459	0.966855	0.58641	-0.0256694	-0.3149	0.291306	0.407595	0.216989	0.355575	0.893296	0.802772	0.826473	1.96151	-0.250326	0.671298	0.634687	0.0136889	1.08926	0.397336	-0.364048	0.180999	0.217556	-0.101587	0.270216	0.466287	0.421007
0.69	0.159327	0.925513	0.153378	0.471668	0.459516	0.932718	0.603604	-0.0190323	-0.317065	0.239064	0.443199	0.207154	0.329681	0.909731	0.794622	0.825711	1.9478	-0.242429	0.659117	0.5772	-0.0229651	1.10164	0.374708	-0.38035	0.214579	0.203024	-0.0920293	0.236829	0.467712	0.41096
0.7	0.181853	0.891993	0.155376	0.454983	0.454576	0.909082	0.620603	-0.0153535	-0.316842	0.209551	0.479437	0.193428	0.294165	0.923164	0.785754	0.837991	1.93385	-0.238927	0.644758	0.520698	-0.0517786	1.0858	0.349477	-0.385208	0.252716	0.178449	-0.0771043	0.206858	0.454116	0.392015
0.71	0.179645	0.849686	0.153056	0.437057	0.450882	0.898912	0.638854	-0.0144199	-0.314414	0.198604	0.51189	0.176414	0.245179	0.907816	0.780328	0.855629	1.90929	-0.239351	0.634445	0.475888	-0.0671694	1.04522	0.331067	-0.385693	0.283616	0.153922	-0.0621717	0.186866	0.429045	0.36371
0.72	0.148815	0.797266	0.143703	0.414758	0.450083	0.899759	0.658832	-0.0150254	-0.310539	0.199981	0.535211	0.159874	0.185005	0.851225	0.780843	0.876548	1.87476	-0.242955	0.632084	0.449007	-0.0699164	0.988379	0.326672	-0.386437	0.298779	0.139514	-0.0534454	0.17914	0.401562	0.327637
0.73	0.101313	0.733033	0.130014	0.386819	0.452846	0.906247	0.680768	-0.0148645	-0.307437	0.209625	0.543175	0.148826	0.119624	0.764367	0.785099	0.907215	1.84684	-0.248507	0.636276	0.436446	-0.0658344	0.92729	0.341987	-0.386204	0.297558	0.141046	-0.0531841	0.182279	0.382625	0.288619
0.74	0.053944	0.655228	0.118002	0.353593	0.458428	0.913664	0.706696	-0.0116776	-0.307998	0.226279	0.53233	0.146632	0.056405	0.673044	0.788133	0.957462	1.85465	-0.254392	0.643223	0.430918	-0.0614468	0.873319	0.380276	-0.382809	0.28683	0.156879	-0.0592737	0.192803	0.377738	0.254119
0.75	0.0221457	0.563927	0.111617	0.318212	0.464639	0.920677	0.739306	-0.00459619	-0.31362	0.250609	0.504263	0.154946	0.00297368	0.599326	0.787673	1.02611	1.9219	-0.258984	0.647712	0.430388	-0.0598941	0.829434	0.440034	-0.377842	0.274864	0.182676	-0.0679382	0.207861	0.383009	0.230425
0.76	0.0130566	0.469434	0.110689	0.28573	0.467865	0.927887	0.777978	0.00462002	-0.323376	0.281235	0.466871	0.172964	-0.0366965	0.550817	0.783799	1.09796	2.04971	-0.260351	0.646258	0.436917	-0.0612748	0.7926	0.513467	-0.375358	0.26705	0.214209	-0.0765877	0.225792	0.389461	0.21838
0.77	0.0245614	0.390014	0.111201	0.262354	0.465916	0.937108	0.816735	0.0125184	-0.334818	0.312704	0.432898	0.197542	-0.0637808	0.524034	0.775751	1.1486	2.21111	-0.256439	0.636189	0.450006	-0.064458	0.762042	0.590107	-0.377507	0.263265	0.247516	-0.0849412	0.243942	0.389294	0.214323
0.78	0.0473398	0.337586	0.109248	0.252097	0.459019	0.94892	0.846377	0.0173773	-0.344814	0.339598	0.415457	0.224739	-0.0831936	0.511031	0.762705	1.16099	2.37044	-0.245916	0.616901	0.466762	-0.0681554	0.744916	0.659617	-0.383411	0.260352	0.277501	-0.0932259	0.261286	0.379449	0.213414
0.79	0.0699331	0.308135	0.103284	0.253944	0.452415	0.959655	0.861485	0.0227876	-0.351191	0.357665	0.422086	0.25047	-0.101126	0.505999	0.748827	1.14125	2.49753	-0.230435	0.585947	0.486437	-0.0718312	0.748729	0.715389	-0.391074	0.255101	0.301032	-0.100291	0.278769	0.361207	0.212667
0.8	0.0796106	0.291985	0.0938155	0.26324	0.454155	0.962599	0.863272	0.0348008	-0.353261	0.368192	0.453303	0.273007	-0.121792	0.506301	0.741397	1.112	2.57374	-0.213991	0.538969	0.509492	-0.0755203	0.771006	0.756697	-0.400062	0.246122	0.318356	-0.10479	0.298534	0.339675	0.211378
0.81	0.0706883	0.284386	0.0822113	0.276152	0.470666	0.954063	0.858059	0.0562166	-0.351487	0.373632	0.505315	0.292727	-0.146853	0.507211	0.744802	1.08654	2.5841	-0.200625	0.480564	0.538493	-0.0796388	0.796623	0.788549	-0.410492	0.234783	0.331751	-0.107064	0.320778	0.320915	0.210322
0.82	0.0485104	0.284028	0.0698563	0.289572	0.501866	0.935394	0.852746	0.0831613	-0.346951	0.37483	0.569142	0.309369	-0.172826	0.510309	0.755531	1.0568	2.52747	-0.191512	0.426107	0.575089	-0.0844243	0.810131	0.816932	-0.421513	0.226357	0.342669	-0.108958	0.341983	0.310341	0.209313
0.83	0.0285301	0.288034	0.0581439	0.29987	0.541084	0.910494	0.851967	0.105896	-0.340905	0.37057	0.631536	0.322063	-0.192988	0.518452	0.765496	1.00655	2.42665	-0.185393	0.391304	0.616291	-0.0897447	0.802308	0.843327	-0.432285	0.227233	0.352072	-0.11329	0.356582	0.310749	0.207511
0.84	0.0243677	0.294786	0.0482923	0.303603	0.579628	0.884065	0.854654	0.114504	-0.334298	0.361931	0.676181	0.333291	-0.201532	0.529152	0.770477	0.931519	2.32509	-0.181245	0.37876	0.65322	-0.0953483	0.773763	0.864547	-0.442316	0.241696	0.362379	-0.121091	0.362479	0.319832	0.203928
0.85	0.0380485	0.309714	0.0422232	0.298703	0.610801	0.858151	0.856632	0.103083	-0.327997	0.355382	0.694168	0.349203	-0.198827	0.535112	0.773555	0.845336	2.25544	-0.179223	0.379344	0.672761	-0.100874	0.728867	0.87713	-0.450086	0.269965	0.377358	-0.131147	0.361503	0.331509	0.198537
0.86	0.0586951	0.339413	0.0404159	0.288759	0.630562	0.835388	0.856709	0.0733922	-0.322786	0.359302	0.688352	0.374008	-0.188846	0.533567	0.779849	0.765338	2.22537	-0.180036	0.385298	0.66421	-0.105383	0.674917	0.882845	-0.452941	0.310326	0.400982	-0.141312	0.358584	0.338163	0.192506
0.87	0.0726814	0.381394	0.0428959	0.277516	0.635729	0.820533	0.859123	0.0335812	-0.318329	0.379646	0.668499	0.40312	-0.173915	0.531933	0.78971	0.708043	2.23109	-0.183612	0.393932	0.626986	-0.106998	0.624254	0.886798	-0.449538	0.360415	0.433592	-0.150493	0.358685	0.337286	0.188622
0.88	0.0737344	0.418721	0.0462261	0.267328	0.624002	0.821144	0.870815	-0.00589436	-0.313113	0.414193	0.642278	0.423649	-0.153102	0.54419	0.799693	0.681669	2.26665	-0.188757	0.400662	0.573891	-0.104055	0.589756	0.893624	-0.441773	0.415542	0.471767	-0.157864	0.363229	0.334711	0.19057
0.89	0.0652471	0.436075	0.0444564	0.256349	0.593511	0.845739	0.896414	-0.0361934	-0.306391	0.452638	0.614133	0.424266	-0.123003	0.57963	0.806885	0.681091	2.31784	-0.193237	0.400282	0.525475	-0.0959022	0.577465	0.90222	-0.433518	0.466982	0.512013	-0.160938	0.369652	0.340645	0.198598
0.9	0.055663	0.432121	0.0327638	0.241252	0.54355	0.896273	0.93525	-0.053136	-0.299436	0.479542	0.589735	0.40123	-0.0801832	0.640412	0.812418	0.6909	2.35089	-0.195886	0.390429	0.496819	-0.0842611	0.582743	0.90928	-0.427369	0.504467	0.555813	-0.156053	0.37339	0.36061	0.205287
0.91	0.0535062	0.415677	0.0119415	0.218397	0.478146	0.962316	0.981458	-0.0577745	-0.294442	0.484131	0.57684	0.359979	-0.0252434	0.716902	0.820341	0.695521	2.33363	-0.197468	0.378057	0.490019	-0.0721027	0.595768	0.912121	-0.423158	0.521197	0.606467	-0.141197	0.371636	0.390462	0.200194
0.92	0.0618699	0.392144	-0.0104309	0.187195	0.403747	1.02598	1.02506	-0.0545417	-0.29325	0.463439	0.579778	0.310632	0.0340325	0.789583	0.835939	0.687782	2.25898	-0.19994	0.370273	0.496672	-0.062057	0.606306	0.915082	-0.419541	0.516846	0.664575	-0.117648	0.365818	0.420767	0.177547
0.93	0.0773934	0.359563	-0.0249949	0.151829	0.332716	1.07346	1.0556	-0.0487399	-0.296863	0.423105	0.596565	0.262339	0.0881272	0.836665	0.858633	0.668836	2.14843	-0.204802	0.370553	0.504817	-0.0553738	0.604506	0.928827	-0.414629	0.498052	0.724671	-0.0893599	0.359051	0.444565	0.140033
0.94	0.094193	0.318626	-0.0261893	0.118972	0.281074	1.10065	1.06675	-0.0447166	-0.304383	0.372727	0.62226	0.22143	0.132364	0.846019	0.880128	0.64158	2.03163	-0.212173	0.373788	0.505859	-0.0517846	0.58087	0.963061	-0.407161	0.474054	0.777353	-0.062088	0.353913	0.458612	0.0952576
0.95	0.106434	0.274604	-0.0144838	0.0932405	0.25922	1.11068	1.05782	-0.0443399	-0.312031	0.322238	0.651144	0.191972	0.169279	0.820647	0.890573	0.605917	1.93527	-0.21997	0.370973	0.499583	-0.0490045	0.537797	1.01637	-0.396351	0.452282	0.811964	-0.041466	0.3523	0.459764	0.0519089
0.96	0.108145	0.232525	0.0053307	0.0721204	0.262814	1.10593	1.03169	-0.0476251	-0.315503	0.27894	0.677005	0.174224	0.199644	0.774627	0.886253	0.560768	1.87229	-0.224123	0.355941	0.491445	-0.0439313	0.493437	1.07353	-0.383416	0.434927	0.822235	-0.0315103	0.354987	0.443357	0.0179103
0.97	0.0936511	0.191449	0.0264183	0.0517521	0.276492	1.08634	0.994504	-0.0514694	-0.313517	0.247926	0.693863	0.165534	0.219038	0.726892	0.870425	0.502873	1.83643	-0.221112	0.330549	0.487077	-0.0352168	0.468566	1.11562	-0.371016	0.421112	0.81191	-0.0326898	0.360581	0.407009	-0.00173725
0.98	0.0657915	0.148136	0.0435436	0.0300475	0.286452	1.053	0.95287	-0.0494099	-0.308799	0.234441	0.699765	0.161514	0.219131	0.692388	0.849927	0.430734	1.80789	-0.211144	0.299601	0.485926	-0.024528	0.469507	1.13301	-0.362214	0.409796	0.791739	-0.0406753	0.364599	0.355487	-0.00687277
0.99	0.0353944	0.0993378	0.05333	0.0108732	0.287248	1.01118	0.913174	-0.0355277	-0.30611	0.243279	0.69743	0.159856	0.196709	0.675041	0.834091	0.349478	1.76496	-0.198045	0.265356	0.481185	-0.0167686	0.48561	1.13378	-0.359746	0.400683	0.773162	-0.0485383	0.364315	0.302861	-0.000841764
1	0.0171902	0.0513554	0.055268	-0.000451486	0.27958	0.971724	0.879154	-0.0082114	-0.309167	0.275195	0.691334	0.160759	0.158061	0.66434	0.832102	0.271105	1.69911	-0.187849	0.228983	0.469281	-0.0164004	0.500999	1.13623	-0.365524	0.392939	0.761252	-0.0520213	0.359401	0.261162	0.0127299
1.01	0.0188972	0.0165898	0.0512597	-0.00318995	0.265356	0.944527	0.853238	0.027472	-0.318274	0.324606	0.683295	0.164793	0.114762	0.643881	0.848335	0.206953	1.61706	-0.186302	0.192922	0.453978	-0.0248864	0.504078	1.1559	-0.379665	0.383763	0.754815	-0.0520152	0.348239	0.235286	0.0297202
1.02	0.0427106	0.00192468	0.0435418	-0.00313428	0.248872	0.932946	0.837587	0.0623883	-0.329543	0.380489	0.673934	0.169669	0.074669	0.605716	0.880296	0.161172	1.53279	-0.196391	0.163808	0.44326	-0.0387703	0.490255	1.19563	-0.397962	0.369776	0.748021	-0.0533913	0.324452	0.222087	0.0463494
1.03	0.0880121	0.00296475	0.0346782	-0.00863624	0.232295	0.934275	0.832432	0.088073	-0.337647	0.428988	0.663255	0.170811	0.0388541	0.555311	0.921715	0.128667	1.45933	-0.215201	0.14505	0.442403	-0.0514506	0.463951	1.24972	-0.413751	0.34843	0.734607	-0.0608709	0.28415	0.214881	0.0591903
1.04	0.148175	0.00997547	0.0267693	-0.0246923	0.215748	0.943876	0.834976	0.100848	-0.339534	0.457449	0.654407	0.163824	0.00742111	0.507525	0.967064	0.102441	1.40703	-0.236436	0.138064	0.450759	-0.0576738	0.434746	1.31093	-0.421298	0.32111	0.711123	-0.0762895	0.234483	0.207027	0.0661203
1.05	0.210245	0.0225888	0.0198995	-0.0496984	0.197049	0.958108	0.840809	0.103266	-0.336522	0.458284	0.650226	0.147735	-0.0163617	0.475716	1.01232	0.0766401	1.38621	-0.254214	0.14069	0.463894	-0.0562812	0.408259	1.37021	-0.419096	0.292157	0.679939	-0.098356	0.192834	0.195291	0.0647842
1.06	0.26065	0.046973	0.0119497	-0.0795162	0.172633	0.974421	0.846223	0.10112	-0.331735	0.432705	0.650028	0.125978	-0.0281564	0.4642	1.05753	0.0491465	1.40034	-0.267158	0.148719	0.476133	-0.0479961	0.383324	1.41655	-0.409192	0.265459	0.645809	-0.123997	0.175367	0.183041	0.0540885
1.07	0.292049	0.083345	0.00155869	-0.108575	0.140728	0.990919	0.848592	0.0994844	-0.327759	0.389482	0.646807	0.105245	-0.0272203	0.468749	1.10593	0.0270733	1.43966	-0.2758	0.158087	0.479441	-0.0330825	0.358237	1.43781	-0.394421	0.242758	0.612206	-0.149781	0.187098	0.176619	0.0365424
1.08	0.303205	0.116759	-0.00965072	-0.130539	0.103345	1.00609	0.847327	0.10086	-0.325068	0.341725	0.632371	0.0927192	-0.0171395	0.487556	1.15994	0.0233766	1.48656	-0.279529	0.16619	0.466313	-0.0124477	0.331344	1.42777	-0.377427	0.22365	0.581064	-0.171411	0.218924	0.179706	0.0197323
1.09	0.295605	0.130871	-0.0175901	-0.140615	0.066632	1.01992	0.843789	0.106195	-0.322622	0.30179	0.605517	0.092197	-0.00486606	0.523135	1.21516	0.0455815	1.52417	-0.276065	0.171807	0.433528	0.0109599	0.304126	1.38901	-0.360154	0.207627	0.555354	-0.183577	0.252958	0.194307	0.0125862
1.1	0.2715	0.126235	-0.0185456	-0.137751	0.0392652	1.03257	0.841515	0.115221	-0.319359	0.276908	0.572976	0.102584	0.00283524	0.573968	1.26136	0.0883844	1.54224	-0.264158	0.174467	0.383168	0.0319927	0.280377	1.33356	-0.344417	0.195	0.540263	-0.182341	0.2744	0.225631	0.0200398
1.11	0.237575	0.119074	-0.0122462	-0.12274	0.0286429	1.04402	0.841908	0.12869	-0.315371	0.267177	0.543763	0.118751	0.00203567	0.629131	1.2903	0.138339	1.53797	-0.245079	0.173739	0.324901	0.0444966	0.266409	1.2728	-0.332053	0.187424	0.538178	-0.167857	0.276402	0.275989	0.0398599
1.12	0.201986	0.120796	-0.00221097	-0.0974227	0.0373563	1.05288	0.842851	0.147153	-0.311847	0.266071	0.523898	0.134082	-0.00825045	0.67166	1.30212	0.182869	1.51496	-0.220182	0.16976	0.272842	0.0442102	0.26566	1.21038	-0.324912	0.184214	0.547054	-0.143977	0.261107	0.340652	0.0643614
1.13	0.171731	0.126102	0.00651213	-0.064448	0.0612298	1.05615	0.838232	0.16877	-0.309969	0.265054	0.513488	0.142336	-0.0256479	0.690136	1.30399	0.216433	1.48251	-0.191478	0.164448	0.240384	0.0313925	0.277816	1.1442	-0.323511	0.182366	0.560553	-0.116747	0.238145	0.407507	0.0850686
1.14	0.152931	0.12501	0.0111315	-0.0293222	0.0894245	1.05201	0.822401	0.187702	-0.310379	0.257488	0.507363	0.142148	-0.044332	0.682228	1.30427	0.237772	1.44865	-0.161757	0.161926	0.232754	0.0120784	0.299846	1.07521	-0.326174	0.17782	0.575347	-0.0919598	0.21981	0.464233	0.0957108
1.15	0.148696	0.109855	0.0138287	-0.00120599	0.110233	1.04136	0.792444	0.198198	-0.313123	0.243672	0.500538	0.137379	-0.0563833	0.65419	1.30438	0.248787	1.41352	-0.135865	0.166	0.243482	-0.00601984	0.32678	1.01397	-0.329811	0.169279	0.593725	-0.0729891	0.213521	0.501489	0.0933788
1.16	0.160122	0.0841983	0.0194399	0.0122867	0.118377	1.02934	0.754045	0.197833	-0.318339	0.230452	0.491493	0.13403	-0.0537895	0.615272	1.30087	0.251434	1.37517	-0.11758	0.177073	0.258775	-0.0187872	0.351812	0.97422	-0.33219	0.157069	0.621095	-0.0607637	0.217001	0.514395	0.0784395
1.17	0.18495	0.0607067	0.0288082	0.00584918	0.116357	1.02013	0.719594	0.188269	-0.325027	0.225802	0.482689	0.134663	-0.0338227	0.575313	1.2877	0.244405	1.33611	-0.108346	0.191287	0.266919	-0.0265547	0.367796	0.963413	-0.333998	0.142708	0.657863	-0.0549442	0.223022	0.505852	0.0552826
1.18	0.217421	0.0525045	0.0381254	-0.0176331	0.110803	1.01327	0.699914	0.17661	-0.331671	0.230575	0.478569	0.137119	-0.000727218	0.540811	1.26213	0.226703	1.30142	-0.107768	0.203472	0.262047	-0.0316647	0.372278	0.976933	-0.3372	0.130313	0.699634	-0.0545851	0.226027	0.483918	0.031204
1.19	0.251121	0.0606064	0.0423366	-0.0469062	0.106335	1.00361	0.696275	0.173138	-0.336942	0.238258	0.482697	0.137089	0.0342932	0.517231	1.22744	0.201907	1.27632	-0.114476	0.210738	0.244356	-0.0362791	0.366447	1.0015	-0.343547	0.125309	0.74132	-0.0577653	0.223411	0.458254	0.0142898
1.2	0.280319	0.0713258	0.0419975	-0.0705428	0.103868	0.984469	0.701599	0.184059	-0.340052	0.241763	0.496267	0.131992	0.0576368	0.505321	1.19437	0.178035	1.25772	-0.127862	0.213352	0.218982	-0.0416344	0.353924	1.021	-0.352499	0.130134	0.778529	-0.0611598	0.21371	0.432827	0.010186
1.21	0.300915	0.0709224	0.0412707	-0.0843001	0.10202	0.950761	0.708751	0.206089	-0.341121	0.240821	0.515084	0.122882	0.0614667	0.49875	1.1754	0.161375	1.24086	-0.145632	0.213366	0.195853	-0.0477868	0.334989	1.02563	-0.360819	0.141468	0.806217	-0.0613375	0.196824	0.404264	0.020616
1.22	0.310523	0.0574051	0.0419773	-0.0896412	0.0980103	0.903755	0.716682	0.229902	-0.339854	0.24219	0.53201	0.113296	0.0485091	0.490241	1.17606	0.150872	1.23065	-0.163139	0.212773	0.18693	-0.0552908	0.308462	1.01211	-0.36359	0.153696	0.818235	-0.0565176	0.174081	0.369618	0.0436847
1.23	0.310642	0.0382191	0.0424008	-0.0889603	0.0882234	0.855298	0.728013	0.247845	-0.335206	0.252611	0.541415	0.107879	0.0275087	0.477562	1.18875	0.143034	1.23795	-0.175887	0.212518	0.199347	-0.0645746	0.275781	0.990189	-0.356681	0.161467	0.812945	-0.0470352	0.148065	0.331482	0.0752596
1.24	0.305301	0.0232158	0.0416033	-0.0827108	0.0703316	0.823772	0.742009	0.260493	-0.327569	0.276305	0.540496	0.108428	0.00611516	0.462733	1.20309	0.137926	1.26373	-0.183363	0.212541	0.231266	-0.0763282	0.243694	0.977254	-0.340471	0.163124	0.793309	-0.0353367	0.122567	0.299735	0.10983
1.25	0.297173	0.0232588	0.0410688	-0.0703869	0.0437268	0.824898	0.75458	0.272496	-0.319886	0.310397	0.528576	0.113461	-0.0120725	0.44597	1.22116	0.138677	1.29372	-0.188125	0.212302	0.273718	-0.0899923	0.221097	0.98202	-0.320354	0.160389	0.767561	-0.0242088	0.102115	0.283001	0.142084
1.26	0.287376	0.0477526	0.0435946	-0.0522645	0.0106458	0.859362	0.761252	0.28541	-0.315953	0.344913	0.506286	0.118329	-0.0250598	0.425293	1.25621	0.145043	1.30057	-0.190837	0.211091	0.31654	-0.103002	0.20985	0.997154	-0.303405	0.157709	0.743086	-0.0153535	0.0907405	0.282164	0.168016
1.27	0.277366	0.100525	0.0520329	-0.0297308	-0.0238525	0.913126	0.762807	0.293741	-0.317287	0.366743	0.475821	0.118167	-0.0314303	0.400889	1.31784	0.15295	1.26718	-0.189649	0.208599	0.350751	-0.113235	0.20559	1.00776	-0.294535	0.159345	0.72238	-0.00961178	0.0908708	0.289896	0.18601
1.28	0.272859	0.173789	0.0664188	-0.00768223	-0.0526563	0.964239	0.763187	0.28898	-0.322762	0.366932	0.440084	0.111424	-0.0324903	0.377315	1.39759	0.157027	1.19874	-0.182403	0.205256	0.372736	-0.120167	0.204426	1.00542	-0.295022	0.166202	0.700576	-0.00886609	0.102829	0.30059	0.196967
1.29	0.280789	0.249142	0.0827485	0.00690131	-0.0703671	0.995784	0.764152	0.271552	-0.330477	0.345265	0.401827	0.100598	-0.0319988	0.358369	1.47645	0.153872	1.11397	-0.169736	0.202144	0.384321	-0.123934	0.207633	0.995611	-0.303349	0.175932	0.671616	-0.0150715	0.125043	0.311261	0.20323
1.3	0.307958	0.308383	0.0933151	0.00983456	-0.0765223	1.00353	0.763815	0.251432	-0.339618	0.309683	0.36343	0.090302	-0.0320183	0.345938	1.53673	0.144272	1.02967	-0.153535	0.200023	0.393889	-0.124586	0.218158	0.99491	-0.315949	0.185679	0.634462	-0.0285707	0.154146	0.320228	0.206576
1.31	0.357648	0.340591	0.0917994	0.00142424	-0.0764547	0.995797	0.760279	0.235506	-0.350217	0.272777	0.328971	0.0832274	-0.0316661	0.340441	1.56828	0.134457	0.954542	-0.137273	0.198265	0.403268	-0.122901	0.235651	1.01882	-0.328481	0.194501	0.595092	-0.0457338	0.184323	0.321281	0.207602
1.32	0.429074	0.342008	0.0777046	-0.0133296	-0.0788199	0.984222	0.752376	0.221393	-0.36184	0.24624	0.302424	0.0783615	-0.0278561	0.33883	1.56808	0.132959	0.894633	-0.12453	0.194644	0.402892	-0.121301	0.255567	1.07339	-0.33796	0.203075	0.562996	-0.0607011	0.208539	0.307172	0.207301
1.33	0.515722	0.313685	0.0558907	-0.0271839	-0.0895303	0.973707	0.741952	0.203161	-0.371891	0.236229	0.286552	0.0726763	-0.017847	0.33682	1.54234	0.144483	0.852517	-0.118751	0.18685	0.381006	-0.122801	0.273418	1.14674	-0.34455	0.212121	0.544512	-0.0691535	0.220894	0.278971	0.208112
1.34	0.608499	0.266997	0.0323508	-0.0340317	-0.110967	0.962745	0.730981	0.181011	-0.376118	0.240617	0.281604	0.0657568	-0.000656836	0.324755	1.50401	0.169491	0.823883	-0.121714	0.174323	0.337411	-0.128178	0.289315	1.21394	-0.350011	0.22049	0.543019	-0.0715458	0.21916	0.244779	0.212943
1.35	0.697524	0.2198	0.0110101	-0.0320783	-0.140657	0.945055	0.718553	0.161811	-0.372542	0.255111	0.285786	0.0598536	0.0231783	0.296782	1.46978	0.208275	0.79838	-0.131749	0.159419	0.285999	-0.135854	0.304681	1.24824	-0.35471	0.226307	0.560042	-0.0717074	0.204934	0.216358	0.222802
1.36	0.772328	0.183545	-0.00733341	-0.0238612	-0.174353	0.917893	0.70289	0.150585	-0.363613	0.275206	0.299134	0.0591186	0.0504947	0.259206	1.45224	0.258873	0.774612	-0.144093	0.146684	0.241621	-0.142202	0.324179	1.2392	-0.356491	0.227695	0.596424	-0.0727059	0.182421	0.202061	0.236394
1.37	0.824644	0.156847	-0.0236223	-0.0142006	-0.206645	0.88779	0.687506	0.145123	-0.35442	0.294568	0.323451	0.0678602	0.0755328	0.226821	1.4559	0.310927	0.754959	-0.152841	0.140569	0.214139	-0.142509	0.351351	1.20016	-0.352176	0.223026	0.646651	-0.0755114	0.156902	0.204787	0.252148
1.38	0.847251	0.133162	-0.0376688	-0.00626993	-0.230457	0.867045	0.68128	0.14081	-0.348592	0.305808	0.360319	0.0877029	0.0910786	0.209723	1.47507	0.347211	0.739032	-0.153257	0.143239	0.205534	-0.133836	0.384566	1.15098	-0.341341	0.211419	0.698022	-0.080126	0.133714	0.222081	0.270304
1.39	0.843422	0.109032	-0.0481836	-0.00114283	-0.237739	0.861339	0.688276	0.135087	-0.346299	0.302559	0.40791	0.114964	0.090429	0.204364	1.49706	0.351162	0.721831	-0.143767	0.153788	0.2136	-0.115466	0.414485	1.10127	-0.327427	0.19359	0.736429	-0.0864712	0.117616	0.249125	0.292874
1.4	0.821841	0.0852289	-0.05516	0.00239619	-0.22238	0.86589	0.703327	0.129761	-0.345169	0.28296	0.459641	0.14132	0.0720473	0.202808	1.50906	0.318006	0.695268	-0.126459	0.1694	0.229941	-0.0897894	0.430378	1.05099	-0.31772	0.171843	0.754387	-0.0933127	0.110755	0.281223	0.321331
1.41	0.79368	0.0614342	-0.0604534	0.00645353	-0.185639	0.870462	0.716208	0.127239	-0.343346	0.247092	0.505638	0.159351	0.0389697	0.199996	1.50303	0.257155	0.658368	-0.106903	0.186922	0.244099	-0.0636124	0.427144	1.00074	-0.319472	0.149228	0.75341	-0.0994424	0.111633	0.314078	0.35302
1.42	0.765666	0.0397878	-0.0661912	0.0163815	-0.137102	0.868907	0.721364	0.128286	-0.340921	0.195559	0.535649	0.166406	-0.00158805	0.195921	1.47779	0.186623	0.620876	-0.0916794	0.203644	0.245601	-0.0467233	0.407871	0.959496	-0.335039	0.12844	0.742607	-0.104391	0.116193	0.342816	0.380565
1.43	0.741577	0.0324439	-0.0725032	0.0407014	-0.089833	0.858219	0.717293	0.133923	-0.33835	0.135836	0.543079	0.164668	-0.038523	0.18989	1.4335	0.125516	0.597338	-0.085233	0.217186	0.229358	-0.0470121	0.38257	0.938875	-0.358979	0.112935	0.733509	-0.108997	0.12144	0.361797	0.395616
1.44	0.723583	0.0522591	-0.0772374	0.0854366	-0.049552	0.833701	0.705437	0.145657	-0.33543	0.0852805	0.528874	0.158607	-0.0602	0.182913	1.36826	0.0840198	0.597975	-0.0872454	0.225502	0.198064	-0.0656535	0.362996	0.939121	-0.382711	0.107736	0.733458	-0.113132	0.126649	0.366298	0.394241
1.45	0.711488	0.103043	-0.0793967	0.146653	-0.0162524	0.791223	0.685784	0.16512	-0.332349	0.0599572	0.500029	0.153231	-0.0632863	0.173439	1.28399	0.0625178	0.623825	-0.0930965	0.227558	0.158739	-0.0961475	0.355125	0.946106	-0.399733	0.117405	0.741368	-0.116233	0.132091	0.354133	0.379597
1.46	0.703881	0.174933	-0.0795939	0.209534	0.011559	0.732404	0.657856	0.191097	-0.329973	0.0616983	0.464308	0.153372	-0.0540331	0.159494	1.19361	0.0575041	0.666376	-0.098184	0.224321	0.119886	-0.12882	0.36016	0.946262	-0.408423	0.141691	0.749882	-0.11795	0.137439	0.325859	0.359835
1.47	0.697239	0.251099	-0.0798998	0.255961	0.0298303	0.665761	0.622873	0.218522	-0.328786	0.0799442	0.428074	0.162374	-0.0413508	0.137443	1.11832	0.0656331	0.70882	-0.101898	0.21923	0.0862382	-0.154066	0.371029	0.939694	-0.408897	0.174228	0.750256	-0.11783	0.141324	0.28479	0.342907
1.48	0.685754	0.318373	-0.0823568	0.272163	0.0334056	0.607175	0.584776	0.24182	-0.3277	0.102127	0.394227	0.17638	-0.0300099	0.104112	1.07795	0.083384	0.737192	-0.10707	0.216953	0.0592174	-0.165125	0.379514	0.937181	-0.400393	0.205577	0.737934	-0.115467	0.141989	0.237181	0.332482
1.49	0.658142	0.370752	-0.0876003	0.254476	0.0217298	0.573377	0.548341	0.259311	-0.325054	0.120222	0.363852	0.185334	-0.0222392	0.0608119	1.08071	0.107146	0.747139	-0.115487	0.220583	0.0374348	-0.160642	0.382397	0.944113	-0.383104	0.229063	0.714943	-0.111469	0.13811	0.1914	0.32741
1.5	0.608046	0.407772	-0.0941732	0.209862	-0.00258541	0.574563	0.515693	0.273712	-0.320706	0.125614	0.336771	0.181213	-0.0213164	0.0140672	1.11877	0.130777	0.743406	-0.124855	0.229437	0.019738	-0.144794	0.382219	0.957249	-0.3603	0.24458	0.687822	-0.107749	0.130002	0.154679	0.323903
1.51	0.540734	0.431983	-0.0992889	0.153824	-0.0359794	0.609979	0.488982	0.288133	-0.316037	0.111225	0.312104	0.164046	-0.0259272	-0.0261204	1.17437	0.149343	0.727833	-0.13044	0.239378	0.0072271	-0.124348	0.381834	0.969291	-0.337405	0.255586	0.662443	-0.105666	0.119908	0.129747	0.319167
1.52	0.473937	0.444666	-0.101171	0.102081	-0.0737295	0.666799	0.470373	0.302634	-0.312663	0.0799423	0.288783	0.141853	-0.0308732	-0.0524877	1.22864	0.164272	0.696444	-0.129099	0.245636	0.00345751	-0.104262	0.377501	0.968954	-0.318702	0.264528	0.642424	-0.104674	0.111168	0.113984	0.313504
1.53	0.424623	0.445045	-0.100989	0.0639157	-0.107811	0.727547	0.461035	0.314602	-0.310877	0.0462569	0.266551	0.123527	-0.0298014	-0.0630534	1.26924	0.183953	0.64595	-0.121437	0.246201	0.0125806	-0.0866819	0.363181	0.94737	-0.306999	0.270128	0.62927	-0.102449	0.106805	0.101869	0.310044
1.54	0.399534	0.435064	-0.101664	0.0401466	-0.128054	0.777459	0.459751	0.320254	-0.309929	0.02717	0.246198	0.113251	-0.020887	-0.0602129	1.29039	0.219813	0.575507	-0.112188	0.242476	0.0363781	-0.0723411	0.336978	0.901998	-0.303704	0.268513	0.62136	-0.0971611	0.108319	0.0885039	0.311746
1.55	0.397608	0.420898	-0.105617	0.02727	-0.127161	0.806777	0.464815	0.318027	-0.308185	0.0279175	0.231093	0.107658	-0.00834795	-0.0488227	1.29138	0.273108	0.489021	-0.108075	0.23715	0.0722986	-0.0616707	0.303083	0.835877	-0.309653	0.256378	0.61624	-0.0890084	0.114867	0.0719674	0.318377
1.56	0.41418	0.40944	-0.114067	0.0222308	-0.107359	0.810218	0.47376	0.309002	-0.30407	0.0368945	0.224119	0.100128	-0.000242315	-0.0348606	1.27673	0.329754	0.39497	-0.114749	0.232178	0.113815	-0.0553164	0.266139	0.756474	-0.323395	0.233619	0.611435	-0.0796125	0.123063	0.0536808	0.325625
1.57	0.445462	0.405757	-0.12448	0.024781	-0.0787829	0.788527	0.48307	0.297083	-0.295905	0.0378466	0.224022	0.0874018	-0.000133116	-0.0241412	1.2543	0.36931	0.313084	-0.133281	0.2285	0.152913	-0.0548045	0.237742	0.675033	-0.34218	0.204265	0.60931	-0.0711167	0.128174	0.0371061	0.328033
1.58	0.488905	0.408447	-0.132001	0.0376433	-0.0548997	0.746942	0.488031	0.287016	-0.283154	0.0256254	0.226025	0.0729068	-0.00372166	-0.0215086	1.23105	0.382562	0.266913	-0.159719	0.227008	0.182674	-0.0613262	0.226572	0.601627	-0.362656	0.174154	0.612566	-0.0637649	0.126476	0.0261066	0.323053
1.59	0.540868	0.409723	-0.133523	0.0648762	-0.043284	0.695518	0.484341	0.286187	-0.267046	0.00711642	0.226119	0.0615891	-0.00107026	-0.0269142	1.21262	0.377095	0.269135	-0.186788	0.229234	0.198909	-0.0740905	0.235246	0.543625	-0.382063	0.148152	0.620534	-0.0562115	0.117017	0.0234714	0.31231
1.6	0.59247	0.397677	-0.130227	0.105981	-0.0416947	0.644874	0.472511	0.300452	-0.250837	-0.00703879	0.225119	0.0567941	0.0150864	-0.0366614	1.20193	0.369453	0.313372	-0.208064	0.237463	0.200525	-0.0888082	0.256839	0.501223	-0.398838	0.129247	0.630921	-0.0469167	0.101659	0.0305371	0.299678
1.61	0.629532	0.364388	-0.125544	0.154864	-0.040956	0.603137	0.45734	0.326766	-0.238514	-0.0113378	0.226785	0.0599817	0.043706	-0.0458125	1.19892	0.369095	0.382538	-0.219609	0.254274	0.189137	-0.0994012	0.279961	0.471962	-0.41268	0.119685	0.640552	-0.0354507	0.0836839	0.04768	0.287746
1.62	0.641119	0.310814	-0.120633	0.202606	-0.0337588	0.57499	0.446352	0.350593	-0.233121	-0.00521905	0.233627	0.0697903	0.0786793	-0.050927	1.19876	0.375681	0.462439	-0.219957	0.280752	0.168488	-0.10157	0.296511	0.456556	-0.424414	0.120593	0.645486	-0.022483	0.0665891	0.0746439	0.276652
1.63	0.627084	0.24479	-0.113024	0.24324	-0.0192077	0.563076	0.444753	0.354309	-0.235302	0.00917243	0.244792	0.0839634	0.112878	-0.0503506	1.19286	0.383531	0.545867	-0.209633	0.313751	0.143393	-0.0953324	0.301499	0.463839	-0.435475	0.130608	0.642422	-0.0103559	0.0535893	0.11008	0.265307
1.64	0.596741	0.175297	-0.101592	0.273621	-0.00525443	0.56745	0.452831	0.330067	-0.242336	0.0282731	0.255915	0.100653	0.142108	-0.0441762	1.17223	0.385977	0.628288	-0.192055	0.346273	0.118144	-0.0848614	0.294136	0.50114	-0.446956	0.145598	0.629644	-0.00174967	0.0468491	0.151321	0.253421
1.65	0.562399	0.108018	-0.0885003	0.293082	-0.00190906	0.585303	0.467499	0.28467	-0.249105	0.0482466	0.260854	0.118514	0.163755	-0.0347827	1.13283	0.381717	0.700499	-0.17259	0.370867	0.0950973	-0.0756407	0.280428	0.561326	-0.458924	0.160247	0.606602	0.00211706	0.0467407	0.194523	0.242571
1.66	0.532155	0.0457957	-0.0769304	0.305017	-0.014381	0.610204	0.485258	0.235106	-0.250631	0.0661012	0.256222	0.134901	0.173723	-0.0238513	1.0802	0.376075	0.754817	-0.156495	0.38361	0.0742301	-0.0716663	0.272621	0.620637	-0.470201	0.169256	0.575709	0.00209187	0.0522118	0.23553	0.235873
1.67	0.510536	-0.00682851	-0.0683061	0.312671	-0.0405224	0.634163	0.504461	0.195353	-0.246074	0.0789322	0.245925	0.145531	0.169169	-0.00935299	1.02816	0.376785	0.775314	-0.148305	0.384847	0.0535276	-0.0735257	0.279407	0.655608	-0.478101	0.166866	0.541189	0.000233486	0.0617841	0.270586	0.236511
1.68	0.497756	-0.0439205	-0.0621779	0.313017	-0.0735171	0.649853	0.522457	0.170681	-0.238133	0.0814729	0.237713	0.145673	0.153797	0.0127057	0.989435	0.387313	0.745212	-0.15149	0.377147	0.0304198	-0.078357	0.299666	0.656531	-0.480142	0.152503	0.509266	-0.00200163	0.0743956	0.297409	0.246194
1.69	0.493797	-0.063575	-0.0582462	0.299868	-0.106031	0.653618	0.532737	0.154945	-0.230307	0.0695354	0.235095	0.134009	0.137304	0.0464637	0.966654	0.402567	0.662232	-0.166906	0.363635	0.00387692	-0.0806035	0.320712	0.630891	-0.475517	0.131872	0.485882	-0.00325195	0.0890617	0.314638	0.264566
1.7	0.498676	-0.0638852	-0.0554783	0.273056	-0.13145	0.64755	0.528821	0.137853	-0.224423	0.0428447	0.235224	0.114412	0.128086	0.0933	0.95404	0.411334	0.552708	-0.189232	0.347672	-0.0237955	-0.075014	0.330273	0.596888	-0.466888	0.113856	0.477123	-0.00139043	0.104088	0.321111	0.289272
1.71	0.511191	-0.039955	-0.0527479	0.238919	-0.142711	0.63541	0.512437	0.115726	-0.221751	0.00777865	0.230634	0.0932888	0.126715	0.148374	0.944797	0.406266	0.456028	-0.209735	0.332646	-0.0472198	-0.0598473	0.326424	0.572686	-0.458329	0.103437	0.48558	0.00557021	0.117398	0.316899	0.316211
1.72	0.527122	0.00684797	-0.0493715	0.204528	-0.135442	0.618641	0.490886	0.0968941	-0.223725	-0.0257045	0.216931	0.0760944	0.127833	0.197205	0.938193	0.389039	0.397915	-0.222008	0.321226	-0.0606256	-0.0392626	0.318138	0.567594	-0.45249	0.100094	0.507014	0.017633	0.128401	0.305258	0.339392
1.73	0.540978	0.0644936	-0.0457052	0.172674	-0.112604	0.597513	0.470277	0.0955563	-0.231074	-0.0492707	0.19626	0.0639066	0.126537	0.221825	0.935862	0.367801	0.37894	-0.224304	0.314807	-0.0610735	-0.0213089	0.31535	0.579482	-0.44904	0.101626	0.534327	0.032831	0.13859	0.291676	0.352314
1.74	0.548815	0.118844	-0.0422369	0.143949	-0.0842864	0.576952	0.452624	0.119239	-0.242297	-0.0602525	0.175147	0.0547821	0.121262	0.211546	0.938756	0.349391	0.387463	-0.217571	0.313862	-0.0500814	-0.0128162	0.319417	0.601317	-0.44618	0.10596	0.562783	0.0482256	0.150137	0.280147	0.351117
1.75	0.545558	0.163827	-0.0396485	0.118643	-0.0632651	0.568035	0.440495	0.162741	-0.254959	-0.0615726	0.156373	0.0471681	0.112568	0.172251	0.943695	0.334393	0.407882	-0.203421	0.319185	-0.0324343	-0.0157423	0.325203	0.621634	-0.442284	0.110044	0.591687	0.0602119	0.162648	0.270353	0.337293
1.76	0.524571	0.200911	-0.0389712	0.0972161	-0.0580074	0.579573	0.440619	0.212727	-0.268143	-0.0579276	0.137532	0.0412086	0.10204	0.127338	0.946046	0.321947	0.426805	-0.184547	0.332294	-0.0135128	-0.0278579	0.32759	0.625746	-0.437499	0.111051	0.618557	0.0639387	0.172039	0.258823	0.316897
1.77	0.480714	0.230578	-0.0409615	0.0819172	-0.0678411	0.608719	0.459762	0.256351	-0.282413	-0.0530256	0.117459	0.0368568	0.0909543	0.105489	0.941837	0.311073	0.445462	-0.165801	0.354589	0.00357939	-0.0457775	0.325043	0.597785	-0.432733	0.109146	0.63846	0.0557903	0.173058	0.243232	0.29708
1.78	0.419927	0.256643	-0.0471085	0.0771072	-0.0845085	0.641444	0.49957	0.28617	-0.297754	-0.0476308	0.101283	0.0338624	0.0806937	0.119432	0.928547	0.300502	0.470742	-0.153033	0.385243	0.0193288	-0.0665918	0.317727	0.534129	-0.42823	0.107223	0.646284	0.036553	0.163607	0.224916	0.283136
1.79	0.357349	0.28799	-0.0583818	0.0869994	-0.0988277	0.663361	0.553305	0.302759	-0.312811	-0.0427725	0.0951227	0.0342126	0.0727254	0.155256	0.911365	0.2912	0.504519	-0.149305	0.419429	0.0370427	-0.0881679	0.307814	0.448549	-0.424165	0.108852	0.640332	0.0113582	0.147606	0.207817	0.277072
1.8	0.309709	0.330519	-0.0739748	0.113161	-0.106357	0.667963	0.607324	0.311787	-0.324761	-0.0394636	0.0990813	0.0431807	0.0693795	0.186584	0.902208	0.286188	0.536935	-0.153946	0.448546	0.0601805	-0.107602	0.298539	0.365901	-0.420192	0.115061	0.621705	-0.0135463	0.132901	0.194314	0.277176
1.81	0.285927	0.382207	-0.0902554	0.152435	-0.108097	0.657273	0.647651	0.319876	-0.329215	-0.0401436	0.109799	0.0662996	0.073262	0.195723	0.910723	0.289887	0.55759	-0.162952	0.463803	0.089271	-0.120861	0.294569	0.304419	-0.415073	0.125475	0.59403	-0.033639	0.125994	0.182846	0.279142
1.82	0.285232	0.435982	-0.104439	0.197142	-0.10605	0.639039	0.668499	0.331095	-0.321802	-0.047335	0.122895	0.103032	0.0855303	0.18321	0.93441	0.304396	0.564674	-0.171922	0.461352	0.120384	-0.124381	0.300958	0.266854	-0.405567	0.140819	0.56188	-0.0473856	0.128087	0.169433	0.278916
1.83	0.29757	0.484506	-0.116353	0.237487	-0.101509	0.625044	0.673883	0.344917	-0.301245	-0.0632211	0.134779	0.147089	0.104011	0.159489	0.961125	0.326523	0.564121	-0.179238	0.445238	0.146461	-0.116797	0.320654	0.244514	-0.389552	0.16185	0.529557	-0.0547676	0.135531	0.151043	0.275421
1.84	0.308613	0.525201	-0.127291	0.265536	-0.0938734	0.625185	0.671735	0.355899	-0.271339	-0.0865611	0.142211	0.188278	0.123028	0.135906	0.980032	0.348991	0.563087	-0.186392	0.424941	0.161149	-0.0988145	0.352315	0.230014	-0.368792	0.186592	0.503634	-0.0574247	0.142949	0.1276	0.271388
1.85	0.308301	0.558831	-0.137919	0.278768	-0.0811686	0.641357	0.666907	0.356984	-0.238956	-0.114005	0.142929	0.218147	0.135596	0.119189	0.986789	0.364825	0.566649	-0.197873	0.409875	0.162146	-0.0721396	0.390898	0.223061	-0.349818	0.209469	0.487774	-0.0573842	0.145918	0.102522	0.272083
1.86	0.295482	0.585596	-0.145781	0.280655	-0.0610001	0.665861	0.659414	0.343602	-0.211187	-0.138726	0.136756	0.233561	0.137123	0.109612	0.981534	0.370416	0.574936	-0.215708	0.404989	0.15206	-0.0389515	0.430029	0.226102	-0.33903	0.223564	0.483335	-0.0558884	0.141865	0.0811272	0.282074
1.87	0.276632	0.602204	-0.147754	0.277079	-0.0338504	0.687699	0.648137	0.316541	-0.192735	-0.15057	0.125606	0.235819	0.127581	0.103852	0.965735	0.366016	0.583379	-0.236696	0.409562	0.136653	-0.00221477	0.464167	0.241049	-0.339858	0.224713	0.490091	-0.0533937	0.130655	0.0684662	0.302198
1.88	0.259435	0.606081	-0.14424	0.271378	-0.00396933	0.701723	0.633785	0.282831	-0.185026	-0.141659	0.112712	0.225338	0.111181	0.0981996	0.943196	0.354101	0.585104	-0.253792	0.41863	0.122412	0.0338608	0.489364	0.265309	-0.350465	0.211807	0.507553	-0.0498694	0.114985	0.0671547	0.329064
1.89	0.246009	0.592056	-0.14008	0.261836	0.0215438	0.711205	0.619346	0.250337	-0.185798	-0.114393	0.100551	0.201094	0.0944039	0.0905843	0.919566	0.337993	0.574373	-0.260802	0.425448	0.11445	0.0645482	0.502998	0.293707	-0.364755	0.187828	0.535764	-0.0456821	0.09957	0.0759624	0.357004
1.9	0.233204	0.562481	-0.138933	0.244264	0.0362414	0.722344	0.605317	0.222862	-0.191883	-0.0817619	0.0894826	0.164004	0.0827135	0.0809896	0.905289	0.321244	0.550991	-0.256343	0.423962	0.114923	0.0842548	0.503725	0.322503	-0.37626	0.159541	0.571006	-0.0409731	0.089486	0.0901058	0.380726
1.91	0.216631	0.529901	-0.140834	0.217314	0.0383128	0.736135	0.586587	0.198544	-0.200178	-0.05756	0.0782248	0.119199	0.0772944	0.0707203	0.906861	0.307152	0.522136	-0.243984	0.410559	0.12312	0.0883455	0.492518	0.350964	-0.382033	0.135698	0.604757	-0.0359368	0.087679	0.103433	0.396017
1.92	0.19412	0.50816	-0.142835	0.185777	0.0317909	0.748672	0.558078	0.17364	-0.208743	-0.0475739	0.0655748	0.0752591	0.0742612	0.0612464	0.925955	0.298021	0.498352	-0.227947	0.384856	0.137499	0.0767261	0.472979	0.379652	-0.383117	0.123105	0.62856	-0.0319003	0.0940826	0.111391	0.400035
1.93	0.166817	0.497119	-0.141503	0.158817	0.0232728	0.755833	0.521056	0.150151	-0.216327	-0.0489784	0.0518614	0.0396132	0.0675048	0.0530914	0.960064	0.293951	0.48737	-0.210235	0.349531	0.157101	0.0543407	0.450315	0.408009	-0.380921	0.12431	0.640184	-0.0328551	0.106636	0.113086	0.39222
1.94	0.136971	0.485086	-0.133981	0.144564	0.0170168	0.756081	0.482768	0.135911	-0.221584	-0.056226	0.0389882	0.017411	0.0525664	0.045549	1.00059	0.293135	0.491077	-0.191209	0.309691	0.180538	0.0296411	0.429737	0.433441	-0.376792	0.137498	0.64258	-0.0423742	0.123154	0.111223	0.374639
1.95	0.108462	0.467781	-0.11905	0.145892	0.0126285	0.746431	0.452288	0.136419	-0.222696	-0.0626361	0.0294363	0.0104879	0.0294827	0.0376716	1.03446	0.293386	0.507381	-0.171642	0.271122	0.204256	0.00892276	0.414821	0.451847	-0.371746	0.158536	0.640337	-0.0610402	0.142265	0.109926	0.351035
1.96	0.0893251	0.453433	-0.0996257	0.159971	0.006835	0.726395	0.436382	0.148525	-0.219416	-0.0636749	0.0247626	0.017827	0.00337253	0.0294272	1.0488	0.293328	0.532589	-0.155143	0.237942	0.222684	-0.00388203	0.407077	0.459015	-0.367473	0.181001	0.635435	-0.0844165	0.162868	0.112264	0.325579
1.97	0.0879014	0.450374	-0.0793913	0.181075	-0.00316724	0.701374	0.4407	0.162731	-0.213746	-0.0570003	0.0246525	0.0344951	-0.0174934	0.0224044	1.04175	0.292133	0.562445	-0.145307	0.2111	0.230624	-0.00670727	0.406265	0.4531	-0.364709	0.197573	0.628345	-0.105017	0.183046	0.117671	0.301811
1.98	0.10663	0.450641	-0.0588671	0.203678	-0.0175651	0.678373	0.465426	0.171804	-0.208394	-0.0423103	0.0278283	0.0530854	-0.0263222	0.0195785	1.02077	0.28918	0.592381	-0.144017	0.188141	0.226492	0.00049362	0.411633	0.436234	-0.362434	0.202973	0.621237	-0.117062	0.19981	0.122347	0.281778
1.99	0.135574	0.439968	-0.0347891	0.224452	-0.0339744	0.659332	0.502128	0.174557	-0.205142	-0.0212622	0.0329302	0.0673381	-0.0226921	0.0249078	0.995334	0.284585	0.617388	-0.150936	0.165246	0.21395	0.0152168	0.422587	0.413572	-0.358414	0.195797	0.615538	-0.118132	0.210096	0.121848	0.266296
2	0.160751	0.403823	-0.00504962	0.242606	-0.0489853	0.640548	0.537115	0.173099	-0.203757	0.00307992	0.0396981	0.0748027	-0.0136021	0.0421156	0.968942	0.279721	0.632831	-0.164355	0.139857	0.200558	0.0338992	0.438097	0.389653	-0.351807	0.177895	0.611377	-0.108615	0.212151	0.114255	0.256341
2.01	0.178022	0.341214	0.0280966	0.258702	-0.0596106	0.623069	0.561075	0.172086	-0.203031	0.0268792	0.0498917	0.0775069	-0.00895766	0.0727393	0.941105	0.276602	0.636093	-0.181774	0.113105	0.193261	0.054156	0.456002	0.365472	-0.344887	0.15305	0.606447	-0.0907069	0.2061	0.101516	0.254455
2.02	0.194729	0.264677	0.058115	0.272869	-0.0638726	0.614153	0.571055	0.176464	-0.201663	0.0461147	0.0663608	0.0788326	-0.0151446	0.114346	0.907868	0.276617	0.628191	-0.199517	0.0907352	0.194159	0.0744819	0.4731	0.338248	-0.340806	0.127021	0.598143	-0.068494	0.193257	0.0883235	0.263278
2.03	0.218199	0.199395	0.0787281	0.283565	-0.0605741	0.618034	0.56906	0.187639	-0.200243	0.0569251	0.0914063	0.0831279	-0.0313404	0.160511	0.870251	0.279697	0.613435	-0.213498	0.0812728	0.199853	0.0931899	0.485491	0.304073	-0.340452	0.106465	0.585618	-0.0467647	0.175564	0.0796554	0.282508
2.04	0.249155	0.168529	0.0879699	0.288499	-0.0492265	0.628442	0.555087	0.203004	-0.20007	0.056067	0.124255	0.0932533	-0.0507627	0.202802	0.839604	0.283886	0.596951	-0.221875	0.0915733	0.204796	0.106345	0.489224	0.261256	-0.34087	0.0961935	0.565478	-0.0288025	0.155645	0.0788479	0.307939
2.05	0.287212	0.175589	0.0886671	0.286141	-0.0301531	0.635591	0.527462	0.218491	-0.202128	0.0428	0.160472	0.107615	-0.0652266	0.233763	0.830446	0.285613	0.581686	-0.225773	0.12232	0.205394	0.110427	0.481409	0.212174	-0.338916	0.0966644	0.534713	-0.0147092	0.137464	0.0869129	0.333094
2.06	0.336533	0.204674	0.0851889	0.276697	-0.00468736	0.634931	0.491186	0.231556	-0.204886	0.0199531	0.193864	0.119796	-0.0696016	0.249509	0.849167	0.281113	0.567158	-0.227254	0.16649	0.20209	0.103657	0.462158	0.162699	-0.332353	0.104379	0.494878	-0.00316259	0.125523	0.10297	0.352221
2.07	0.401238	0.237941	0.0797973	0.261858	0.0247678	0.628173	0.457268	0.241219	-0.205374	-0.00648485	0.219857	0.122351	-0.0641043	0.250815	0.886485	0.268815	0.549671	-0.228193	0.212064	0.19866	0.0882427	0.436011	0.119992	-0.32132	0.112898	0.452995	0.00711242	0.123252	0.124957	0.36201
2.08	0.476203	0.268612	0.0722972	0.243545	0.0550055	0.61679	0.440774	0.244597	-0.20086	-0.0278026	0.238602	0.111492	-0.0536275	0.242139	0.927408	0.250462	0.524965	-0.228988	0.24757	0.199739	0.0694228	0.410768	0.0900141	-0.308792	0.117357	0.415939	0.0173828	0.131845	0.149455	0.36219
2.09	0.547476	0.295792	0.0617819	0.222054	0.082908	0.596438	0.452847	0.237526	-0.191454	-0.0361722	0.255869	0.087773	-0.0444207	0.229264	0.960988	0.229789	0.491435	-0.228964	0.266641	0.207419	0.0519399	0.39337	0.0755041	-0.298184	0.116922	0.38803	0.0284088	0.150443	0.172686	0.354996
2.1	0.59763	0.317385	0.0489763	0.195437	0.106388	0.560537	0.497184	0.220054	-0.180653	-0.0296364	0.278975	0.0554011	-0.0402796	0.217145	0.981643	0.209843	0.451857	-0.227505	0.270031	0.219325	0.0390155	0.385941	0.075575	-0.290948	0.117494	0.372375	0.0398827	0.176728	0.191205	0.343844
2.11	0.612895	0.331059	0.033451	0.161684	0.125022	0.507786	0.568395	0.199002	-0.172452	-0.0134613	0.309714	0.0193662	-0.0411145	0.208755	0.982918	0.191046	0.412581	-0.224656	0.26365	0.22971	0.0320559	0.385498	0.086233	-0.286372	0.125962	0.370692	0.0488735	0.20732	0.202543	0.331636
2.12	0.589957	0.339141	0.0150215	0.121651	0.139455	0.447617	0.653627	0.183449	-0.16924	0.00464649	0.340947	-0.0143333	-0.0443764	0.204842	0.960192	0.171316	0.38058	-0.220036	0.254495	0.232379	0.0315946	0.387322	0.102051	-0.28263	0.143817	0.38191	0.0511928	0.2381	0.205687	0.319632
2.13	0.534726	0.343671	-0.00358518	0.0798897	0.150621	0.397114	0.73398	0.177666	-0.17111	0.0201653	0.361046	-0.0401722	-0.0475746	0.203528	0.917454	0.147922	0.36027	-0.211368	0.247144	0.223072	0.0364991	0.388481	0.117799	-0.278197	0.16489	0.401446	0.0444233	0.265479	0.202328	0.307565
2.14	0.46614	0.344463	-0.0173636	0.0422901	0.15953	0.370296	0.791908	0.181044	-0.176951	0.0314109	0.362411	-0.0541518	-0.0495581	0.200648	0.869535	0.120465	0.351318	-0.196297	0.242138	0.200043	0.04336	0.388497	0.129919	-0.273223	0.179913	0.424831	0.0296901	0.287101	0.197199	0.294453
2.15	0.409911	0.341481	-0.0243569	0.0133924	0.167416	0.370292	0.818366	0.191575	-0.184722	0.0376565	0.344016	-0.0555782	-0.0503638	0.191605	0.835919	0.0923654	0.348983	-0.176317	0.236829	0.164142	0.0466398	0.388243	0.137479	-0.269641	0.184447	0.447095	0.0108376	0.301337	0.196029	0.279546
2.16	0.38464	0.337998	-0.0285133	-0.00515448	0.175487	0.389203	0.815702	0.207882	-0.192128	0.0367436	0.311011	-0.0462596	-0.050336	0.174226	0.826798	0.0701291	0.34729	-0.15714	0.228143	0.119269	0.0416199	0.388481	0.142407	-0.271218	0.17973	0.462688	-0.00754823	0.307056	0.201756	0.263006
2.17	0.389863	0.341885	-0.0360934	-0.0144146	0.184048	0.413616	0.797447	0.228943	-0.196473	0.0284521	0.27556	-0.0290032	-0.0496936	0.15046	0.839297	0.0595076	0.342922	-0.144969	0.215531	0.0723142	0.0269538	0.389223	0.148421	-0.280119	0.169363	0.467771	-0.0231147	0.303234	0.212886	0.246756
2.18	0.411354	0.360707	-0.0501564	-0.0172424	0.191938	0.432941	0.78053	0.253227	-0.195561	0.0179651	0.250736	-0.00764762	-0.0485843	0.125673	0.859177	0.0621656	0.336858	-0.142754	0.201898	0.0318786	0.00565874	0.389571	0.159064	-0.296516	0.156543	0.461763	-0.0359115	0.289146	0.225096	0.234296
2.19	0.436417	0.3963	-0.0703876	-0.0169327	0.197301	0.447141	0.777247	0.278478	-0.188964	0.014193	0.240972	0.0128515	-0.0471112	0.106388	0.872174	0.0750811	0.333116	-0.149636	0.192095	0.00605848	-0.01511	0.387644	0.17557	-0.318625	0.145977	0.449396	-0.0461865	0.265114	0.234091	0.229405
2.2	0.46307	0.442227	-0.0944103	-0.0159419	0.199226	0.462765	0.787525	0.301252	-0.178162	0.0234613	0.240212	0.0268419	-0.0452743	0.0979652	0.872462	0.0927401	0.335741	-0.162307	0.190293	-0.000645259	-0.0268214	0.381085	0.195678	-0.341763	0.142471	0.44122	-0.0533095	0.233746	0.238502	0.234531
2.21	0.495842	0.487888	-0.116262	-0.0150139	0.198929	0.481574	0.799794	0.319158	-0.166558	0.0445629	0.241413	0.0314686	-0.0429496	0.102995	0.866034	0.109185	0.346017	-0.177372	0.198252	0.0103543	-0.0245196	0.368188	0.214452	-0.359681	0.148908	0.44926	-0.0570433	0.20067	0.240933	0.249855
2.22	0.534464	0.522197	-0.129589	-0.0130214	0.19967	0.495887	0.801112	0.330335	-0.157517	0.0698422	0.243539	0.0279416	-0.0400933	0.120418	0.861693	0.119059	0.361989	-0.191933	0.214926	0.0316151	-0.00967231	0.349451	0.226015	-0.366558	0.160586	0.479974	-0.057959	0.173067	0.246406	0.27237
2.23	0.573685	0.5423	-0.131255	-0.00821478	0.204695	0.496744	0.787589	0.333781	-0.15269	0.088568	0.247655	0.0200995	-0.0367353	0.145814	0.861434	0.119315	0.379895	-0.20408	0.237087	0.052579	0.010243	0.327774	0.226069	-0.359771	0.166183	0.530304	-0.0563007	0.156285	0.257811	0.295932
2.24	0.604119	0.555501	-0.123954	0.000120085	0.215162	0.486752	0.765706	0.328026	-0.151665	0.0913844	0.250963	0.0112181	-0.0326682	0.172327	0.858796	0.111455	0.396315	-0.212563	0.26054	0.0640012	0.026847	0.307378	0.213502	-0.342066	0.155121	0.590745	-0.0520502	0.151054	0.272191	0.312668
2.25	0.620389	0.570157	-0.113751	0.0112356	0.229524	0.477778	0.743478	0.312766	-0.152899	0.076497	0.247411	0.00208599	-0.0272783	0.192711	0.844638	0.101906	0.408944	-0.216861	0.281242	0.0621378	0.0352519	0.29146	0.190402	-0.320886	0.126806	0.65035	-0.0459469	0.153157	0.281436	0.315981
2.26	0.621083	0.587902	-0.105305	0.0238614	0.24496	0.477019	0.725261	0.291227	-0.155558	0.0532346	0.231263	-0.00818517	-0.0194694	0.20224	0.817893	0.0984216	0.416195	-0.217143	0.295688	0.0500727	0.0355167	0.280679	0.161007	-0.303572	0.0935603	0.699336	-0.0389006	0.15605	0.277654	0.302952
2.27	0.609328	0.60645	-0.0989345	0.0380376	0.259756	0.480301	0.711979	0.270271	-0.159655	0.0367636	0.200746	-0.019584	-0.00822798	0.20096	0.784805	0.105616	0.417378	-0.21323	0.301388	0.0361776	0.031683	0.273658	0.130778	-0.293113	0.0723449	0.728963	-0.0303063	0.154678	0.258543	0.274843
2.28	0.589753	0.630585	-0.0899677	0.0553262	0.27458	0.478552	0.702793	0.255993	-0.165149	0.0369968	0.159325	-0.0302563	0.00655991	0.193702	0.757734	0.122199	0.413873	-0.204698	0.297827	0.0300564	0.0285677	0.268827	0.105234	-0.287625	0.0739684	0.734146	-0.0189273	0.147665	0.229247	0.23648
2.29	0.571949	0.665782	-0.0724859	0.0772364	0.292046	0.468743	0.694422	0.249448	-0.171113	0.050688	0.114406	-0.0374075	0.0238155	0.187524	0.747002	0.142012	0.41043	-0.190884	0.286974	0.038375	0.0300944	0.26501	0.0885235	-0.283932	0.0968257	0.715466	-0.00498434	0.137375	0.200003	0.194971
2.3	0.566564	0.703359	-0.0470795	0.102829	0.314843	0.456735	0.682652	0.247265	-0.176689	0.0641688	0.0748204	-0.0380587	0.0421376	0.188489	0.759201	0.157472	0.414651	-0.172196	0.272171	0.0630706	0.0376676	0.260616	0.0817183	-0.281168	0.129822	0.680352	0.00964545	0.128341	0.180661	0.158083
2.31	0.582604	0.719888	-0.0234463	0.128314	0.344125	0.449735	0.665205	0.245171	-0.181416	0.0638614	0.0459908	-0.0284559	0.0606985	0.200129	0.798229	0.163061	0.434351	-0.150414	0.256009	0.101837	0.0492737	0.252954	0.0825267	-0.279608	0.160496	0.641389	0.0232772	0.124854	0.175404	0.131731
2.32	0.619689	0.695537	-0.0154404	0.149599	0.378127	0.450193	0.642542	0.240563	-0.185932	0.0457604	0.0279657	-0.00469323	0.0792559	0.223428	0.864273	0.157242	0.472847	-0.128946	0.239172	0.149457	0.0605028	0.239896	0.0868169	-0.280349	0.181884	0.610204	0.0346528	0.129187	0.18077	0.118183
2.33	0.666911	0.628676	-0.0316773	0.165452	0.411883	0.455688	0.616902	0.232398	-0.191705	0.0177659	0.0179809	0.0332232	0.0969014	0.257657	0.948843	0.141796	0.526354	-0.111583	0.221284	0.198973	0.0668808	0.222379	0.0904911	-0.283816	0.193454	0.589975	0.0426909	0.140992	0.188425	0.116249
2.34	0.704543	0.536909	-0.0673963	0.177928	0.438841	0.462597	0.591492	0.22278	-0.198751	-0.00490126	0.0145099	0.0781308	0.110939	0.301057	1.03561	0.120718	0.58482	-0.101066	0.202248	0.243302	0.0675385	0.205038	0.0909124	-0.288689	0.198492	0.574722	0.0459318	0.15807	0.190751	0.123285
2.35	0.713451	0.446738	-0.105611	0.190166	0.45307	0.469768	0.571041	0.215406	-0.205233	-0.00940786	0.019559	0.119313	0.117362	0.350544	1.10916	0.0993693	0.63604	-0.097045	0.182597	0.277126	0.0661422	0.193984	0.0878639	-0.292238	0.198279	0.554178	0.0434901	0.17751	0.185057	0.136373
2.36	0.688953	0.379716	-0.127124	0.204478	0.450636	0.478357	0.559321	0.213416	-0.20891	0.00901464	0.0353477	0.148881	0.112817	0.401386	1.16401	0.0834784	0.670045	-0.0965473	0.163459	0.298163	0.0679023	0.192945	0.0837821	-0.292259	0.191384	0.523173	0.036265	0.195961	0.173725	0.152024
2.37	0.640911	0.341243	-0.123564	0.221602	0.430875	0.489571	0.557347	0.217429	-0.210656	0.0422123	0.0599507	0.16519	0.0972449	0.447782	1.20535	0.077421	0.682499	-0.0957761	0.14616	0.306869	0.0759926	0.201196	0.0830036	-0.288903	0.177391	0.485919	0.0270912	0.209942	0.161711	0.166035
2.38	0.582259	0.319469	-0.10122	0.241357	0.397963	0.501728	0.563318	0.226025	-0.214558	0.0742965	0.0858852	0.170805	0.0747622	0.484432	1.23907	0.0827917	0.677221	-0.0935197	0.131965	0.305392	0.0908838	0.214504	0.0896066	-0.284321	0.160324	0.450974	0.0195721	0.21645	0.153627	0.174624
2.39	0.513535	0.299136	-0.0727841	0.262822	0.360418	0.511621	0.572503	0.237674	-0.22371	0.0911693	0.10264	0.168791	0.0520587	0.50792	1.26543	0.0982618	0.664958	-0.0913637	0.121698	0.296194	0.110654	0.227926	0.104625	-0.28068	0.145753	0.424029	0.0173903	0.214442	0.151791	0.176095
2.4	0.431089	0.274876	-0.0471477	0.284617	0.327328	0.519101	0.580347	0.251668	-0.236747	0.0889392	0.103863	0.160588	0.0350477	0.516857	1.27937	0.120578	0.657189	-0.0924372	0.11545	0.280667	0.13206	0.237678	0.124769	-0.278184	0.135968	0.406692	0.022236	0.206129	0.155492	0.171866
2.41	0.33902	0.253182	-0.0268845	0.305256	0.303512	0.525716	0.586693	0.267378	-0.248938	0.0750634	0.0929689	0.147537	0.0261785	0.510799	1.27896	0.14574	0.658889	-0.09839	0.112307	0.258933	0.150004	0.241709	0.143211	-0.275656	0.129304	0.400919	0.0326761	0.196754	0.16094	0.16643
2.42	0.253065	0.245563	-0.0110858	0.324187	0.288744	0.533136	0.595978	0.28353	-0.255358	0.0619746	0.0801272	0.132535	0.0239752	0.489754	1.26724	0.169907	0.665552	-0.106341	0.110964	0.231023	0.157611	0.239929	0.152393	-0.270681	0.123193	0.409951	0.0442114	0.191518	0.162635	0.165432
2.43	0.189039	0.255504	0.0011832	0.343044	0.280439	0.542109	0.611648	0.298215	-0.25306	0.0589206	0.0747106	0.118564	0.0250954	0.455112	1.24778	0.190955	0.666215	-0.110935	0.110373	0.198615	0.151072	0.23388	0.147345	-0.261246	0.116134	0.432875	0.0518217	0.192577	0.156403	0.172295
2.44	0.152112	0.276206	0.0108007	0.365547	0.276449	0.552359	0.631899	0.309527	-0.242097	0.066328	0.0781055	0.106245	0.0270981	0.411243	1.21822	0.208919	0.650372	-0.109412	0.109777	0.165919	0.132234	0.225528	0.127927	-0.247091	0.107729	0.461449	0.0506966	0.198145	0.142223	0.185668
2.45	0.135488	0.296104	0.0185639	0.395275	0.275656	0.561059	0.650755	0.31609	-0.224835	0.0760232	0.0826783	0.0936471	0.030085	0.365488	1.1736	0.224877	0.613226	-0.10655	0.10849	0.13893	0.109617	0.216732	0.0986625	-0.230551	0.0994091	0.486248	0.0384004	0.204477	0.124452	0.199808
2.46	0.124956	0.307684	0.0242773	0.431898	0.276841	0.562369	0.663132	0.317805	-0.205305	0.076524	0.0787513	0.080224	0.0359486	0.325356	1.11223	0.239076	0.55715	-0.110271	0.105997	0.123555	0.0927117	0.209786	0.0664454	-0.215996	0.0935086	0.502278	0.0172677	0.208708	0.108771	0.2079
2.47	0.112356	0.310667	0.0255653	0.468802	0.277696	0.549784	0.669625	0.315636	-0.187654	0.062175	0.0631945	0.0670998	0.0463296	0.295301	1.03922	0.250165	0.489473	-0.122791	0.102358	0.12328	0.0844376	0.207426	0.0375143	-0.206686	0.0919923	0.50933	-0.00543116	0.210014	0.0988083	0.205866
2.48	0.0986119	0.310288	0.0198432	0.494705	0.275157	0.520555	0.675589	0.310908	-0.176193	0.0363628	0.0400528	0.0548316	0.0615729	0.275038	0.96054	0.255861	0.418788	-0.137762	0.098559	0.137557	0.0806224	0.21064	0.0159689	-0.203511	0.0953704	0.507016	-0.0219364	0.20908	0.0948558	0.194148
2.49	0.0892066	0.314027	0.00829666	0.499681	0.267328	0.474422	0.68592	0.304765	-0.174488	0.00870583	0.014107	0.0440735	0.0806655	0.260437	0.881841	0.254978	0.352433	-0.14817	0.0960251	0.162315	0.0744438	0.21708	0.00386291	-0.206631	0.102351	0.494794	-0.0286191	0.206652	0.0951293	0.176629
2.5	0.0878754	0.328348	-0.00275854	0.481604	0.255788	0.417055	0.698364	0.29837	-0.183579	-0.0114188	-0.0146174	0.0352656	0.101371	0.246164	0.809545	0.249434	0.295273	-0.152315	0.0961543	0.192485	0.0607141	0.221932	0.00166131	-0.216567	0.110205	0.474299	-0.0258537	0.203551	0.097513	0.158023
2.51	0.0952712	0.354751	-0.00542165	0.448056	0.246301	0.361439	0.704832	0.293023	-0.201089	-0.020358	-0.0462122	0.0301032	0.120403	0.229353	0.753673	0.244299	0.249291	-0.152801	0.100524	0.224555	0.0389247	0.220806	0.00808848	-0.232616	0.115667	0.450142	-0.0162998	0.201535	0.100287	0.142047
2.52	0.10888	0.388569	0.0029031	0.411793	0.246116	0.323185	0.698119	0.289608	-0.222579	-0.0216288	-0.0756185	0.02966	0.134223	0.211727	0.723304	0.244607	0.214443	-0.152289	0.110972	0.257691	0.0129518	0.211912	0.0198468	-0.251506	0.116274	0.428908	-0.00356532	0.203198	0.101482	0.131081
2.53	0.12332	0.419518	0.0174033	0.383241	0.259443	0.31208	0.67755	0.288111	-0.244181	-0.0215216	-0.0954217	0.0327322	0.140661	0.198706	0.718541	0.251515	0.189583	-0.151159	0.129342	0.292079	-0.0129549	0.19709	0.0325631	-0.269334	0.111114	0.416107	0.00837368	0.209015	0.0985019	0.126557
2.54	0.134385	0.432921	0.0273802	0.365098	0.28438	0.325968	0.649364	0.288391	-0.261866	-0.0241067	-0.102452	0.034997	0.139767	0.195449	0.730625	0.261435	0.173152	-0.150065	0.156218	0.326517	-0.0372269	0.180653	0.0428119	-0.28485	0.100734	0.412159	0.0173194	0.215238	0.0892878	0.129045
2.55	0.141461	0.423902	0.0249885	0.352684	0.313166	0.352789	0.622649	0.291005	-0.270952	-0.0294958	-0.098494	0.0325962	0.133163	0.203277	0.747833	0.268433	0.163354	-0.150378	0.190012	0.357781	-0.06028	0.167677	0.0495265	-0.29921	0.0863489	0.411267	0.0229212	0.215518	0.0741242	0.137844
2.56	0.148298	0.40012	0.00958948	0.338947	0.33509	0.379028	0.604234	0.296641	-0.268892	-0.0345824	-0.0865897	0.0260033	0.122896	0.219167	0.762641	0.267678	0.15814	-0.152926	0.227316	0.382311	-0.0809066	0.16281	0.0534141	-0.314002	0.0694959	0.405246	0.0263961	0.20563	0.0563802	0.150561
2.57	0.15668	0.370886	-0.00987885	0.319573	0.341551	0.395938	0.597476	0.304702	-0.259119	-0.035382	-0.0681169	0.0201474	0.110557	0.238571	0.773438	0.257549	0.156059	-0.157775	0.263555	0.397527	-0.0947774	0.169853	0.0553282	-0.330041	0.0523525	0.390083	0.0286038	0.186041	0.0408027	0.163589
2.58	0.165863	0.337271	-0.0230407	0.294901	0.331231	0.400799	0.603301	0.312127	-0.247987	-0.029346	-0.0424531	0.0208674	0.0973155	0.258887	0.784254	0.239551	0.157647	-0.163693	0.293221	0.401287	-0.0965034	0.191388	0.0557246	-0.346627	0.0379216	0.3684	0.0300237	0.160745	0.0308432	0.172991
2.59	0.174701	0.302611	-0.0266994	0.26826	0.311788	0.397161	0.620734	0.314435	-0.238734	-0.0166334	-0.0107184	0.0298481	0.0841044	0.280715	0.796852	0.216609	0.165889	-0.167821	0.310638	0.391633	-0.0828982	0.226938	0.055629	-0.362	0.029481	0.345426	0.0309075	0.134648	0.0274321	0.175909
2.6	0.18188	0.279474	-0.0271552	0.243778	0.296418	0.39001	0.644959	0.308572	-0.22929	-0.000125807	0.023161	0.0441923	0.0716291	0.306745	0.810954	0.191794	0.185314	-0.167492	0.311437	0.368697	-0.0569156	0.271147	0.0574602	-0.374068	0.0292307	0.326677	0.0316728	0.112017	0.0302974	0.171711
2.61	0.187848	0.276931	-0.0341325	0.224793	0.296664	0.381495	0.667932	0.295542	-0.215529	0.0158174	0.052324	0.0575626	0.060447	0.339404	0.82373	0.16773	0.219396	-0.164428	0.294985	0.336042	-0.0288977	0.314141	0.0640217	-0.381046	0.0368457	0.315951	0.0324886	0.0960041	0.0401163	0.162213
2.62	0.190847	0.285951	-0.0522454	0.21277	0.316498	0.367105	0.683109	0.280434	-0.195504	0.0265321	0.0710102	0.0653001	0.0511495	0.379382	0.832547	0.145991	0.267838	-0.166344	0.265832	0.298873	-0.0106104	0.345846	0.0760139	-0.381724	0.0493583	0.315032	0.0322991	0.0880518	0.0587392	0.150504
2.63	0.190993	0.289901	-0.0786282	0.206387	0.351268	0.340341	0.689224	0.269376	-0.170938	0.0288727	0.0794429	0.0666635	0.0436991	0.424978	0.834029	0.126208	0.326038	-0.181206	0.232625	0.261492	-0.00789894	0.361313	0.0906996	-0.376583	0.0626135	0.325797	0.0290214	0.087509	0.0872134	0.138835
2.64	0.190067	0.281606	-0.104901	0.202464	0.391076	0.301104	0.687993	0.265717	-0.146844	0.0232698	0.0836467	0.0640961	0.0375261	0.472038	0.826643	0.106433	0.386055	-0.208439	0.204908	0.226519	-0.0178126	0.363294	0.103042	-0.368073	0.0733948	0.347901	0.0214995	0.0918017	0.123571	0.127653
2.65	0.189089	0.263835	-0.123546	0.198484	0.42599	0.263244	0.681041	0.268473	-0.127909	0.014889	0.090304	0.06051	0.032442	0.514969	0.81392	0.0851254	0.438412	-0.235563	0.189276	0.195774	-0.0329163	0.359729	0.10886	-0.359827	0.0811967	0.376901	0.0114675	0.0973528	0.162152	0.116691
2.66	0.186776	0.248326	-0.130842	0.194462	0.450376	0.245775	0.668602	0.27318	-0.11593	0.0121793	0.103351	0.0579833	0.029682	0.54921	0.801316	0.0630832	0.474809	-0.248289	0.187213	0.170582	-0.0460534	0.358668	0.106789	-0.355086	0.0884603	0.40281	0.00312632	0.100797	0.194952	0.10711
2.67	0.181202	0.249137	-0.128218	0.192371	0.464394	0.256307	0.649268	0.274255	-0.111156	0.0232745	0.123322	0.058111	0.0317518	0.573801	0.791891	0.0434861	0.491265	-0.242353	0.195374	0.150531	-0.0538623	0.363701	0.0987421	-0.355982	0.0988383	0.415537	-0.000500218	0.100147	0.214236	0.101773
2.68	0.171077	0.268552	-0.120614	0.193713	0.472436	0.285256	0.622392	0.267717	-0.114317	0.0515348	0.149305	0.0612074	0.0407217	0.592436	0.781882	0.0300792	0.489886	-0.226376	0.207739	0.132742	-0.0575142	0.372435	0.089473	-0.362646	0.114335	0.412015	-0.000492013	0.0949116	0.21566	0.103292
2.69	0.152213	0.293988	-0.113344	0.19806	0.479048	0.317352	0.589731	0.253047	-0.12606	0.0928698	0.178559	0.0663768	0.0568145	0.612275	0.769133	0.0251196	0.4779	-0.211778	0.218444	0.113412	-0.0599649	0.378607	0.0856886	-0.372857	0.133579	0.397696	0.000213647	0.0856418	0.200733	0.111579
2.7	0.120078	0.315292	-0.109508	0.203709	0.485948	0.344862	0.556595	0.233487	-0.144295	0.136847	0.204985	0.0713585	0.0775799	0.640289	0.757324	0.028525	0.464435	-0.203438	0.223659	0.0909657	-0.0634381	0.376169	0.0938262	-0.382531	0.152087	0.381023	0.000171651	0.0734776	0.176788	0.123318
2.71	0.0756166	0.333424	-0.109953	0.20963	0.492858	0.366835	0.529343	0.214114	-0.164093	0.170671	0.220281	0.0733003	0.0984546	0.678228	0.753019	0.038336	0.45743	-0.199869	0.222156	0.06815	-0.0664511	0.36264	0.117205	-0.387404	0.16458	0.363684	-0.000209809	0.0595105	0.15362	0.133673
2.72	0.03551	0.351278	-0.113001	0.216618	0.499429	0.382098	0.512434	0.199081	-0.179193	0.184412	0.21733	0.0703823	0.114716	0.720871	0.756038	0.0518501	0.461236	-0.19882	0.215188	0.0509533	-0.067149	0.339911	0.154053	-0.384774	0.168036	0.343781	0.000362877	0.0446317	0.139045	0.138512
2.73	0.0188762	0.363514	-0.116554	0.226664	0.505668	0.387251	0.504833	0.189737	-0.184773	0.174243	0.192942	0.0634826	0.123874	0.759053	0.75773	0.0666815	0.476324	-0.199405	0.205877	0.0449511	-0.063732	0.312611	0.197663	-0.373931	0.163826	0.324469	0.00322915	0.030125	0.13583	0.136001
2.74	0.0312447	0.367273	-0.121576	0.240747	0.511267	0.379541	0.501133	0.184704	-0.179495	0.143016	0.150961	0.0564537	0.126462	0.785779	0.750656	0.0811049	0.501754	-0.200815	0.198457	0.0519285	-0.0551122	0.285167	0.23863	-0.356282	0.157055	0.314381	0.0098213	0.0185488	0.140979	0.127109
2.75	0.0588003	0.368898	-0.12951	0.257153	0.51541	0.358131	0.495966	0.181452	-0.166499	0.0987282	0.103829	0.0543948	0.12474	0.800354	0.733832	0.0935613	0.537401	-0.201626	0.1963	0.0690068	-0.0420957	0.259732	0.268123	-0.334477	0.152889	0.31847	0.0205489	0.0135172	0.147976	0.114783
2.76	0.0827813	0.378214	-0.137225	0.27123	0.517134	0.327133	0.487659	0.177868	-0.152521	0.0518078	0.0661543	0.0607985	0.120518	0.807681	0.710438	0.102466	0.583948	-0.200561	0.199991	0.0897942	-0.0288537	0.235838	0.281444	-0.311623	0.152785	0.331833	0.0339784	0.0177734	0.150965	0.102457
2.77	0.0962679	0.40598	-0.138956	0.277009	0.516037	0.295458	0.477738	0.172631	-0.144041	0.0123524	0.0457978	0.0751056	0.114354	0.81371	0.685785	0.106377	0.64061	-0.198113	0.207278	0.10681	-0.0196915	0.211725	0.279692	-0.290206	0.153747	0.343707	0.0477377	0.031631	0.148238	0.0930369
2.78	0.102806	0.46058	-0.131864	0.270003	0.512234	0.272667	0.468532	0.164786	-0.143682	-0.0122549	0.0394158	0.0924128	0.106468	0.820685	0.668221	0.104915	0.703272	-0.193884	0.215439	0.114336	-0.0148604	0.186327	0.268877	-0.272962	0.151174	0.346041	0.0597088	0.0525658	0.14231	0.0885561
2.79	0.107622	0.53461	-0.1199	0.250218	0.506831	0.265311	0.462178	0.153778	-0.14901	-0.0194857	0.0374778	0.105739	0.0977975	0.826311	0.661771	0.0998451	0.765262	-0.185245	0.224132	0.110779	-0.0108777	0.160587	0.256614	-0.262044	0.142506	0.337849	0.0683233	0.0764219	0.137192	0.0900306
2.8	0.111646	0.608769	-0.107421	0.22326	0.501163	0.271357	0.460781	0.140079	-0.155411	-0.0122037	0.0335879	0.10988	0.0900877	0.826551	0.660945	0.0952219	0.819283	-0.170445	0.235479	0.0991725	-0.00439493	0.137111	0.24825	-0.258191	0.128814	0.322986	0.0727531	0.0992622	0.135683	0.097148
2.81	0.112982	0.668179	-0.0960168	0.198981	0.495664	0.281673	0.465839	0.125281	-0.159207	0.00285085	0.0276242	0.104336	0.085307	0.81898	0.657625	0.0959215	0.859558	-0.151881	0.251319	0.0853825	0.00448214	0.118654	0.244547	-0.260499	0.113583	0.30708	0.0728307	0.119125	0.138222	0.108071
2.82	0.11	0.71451	-0.0858694	0.1877	0.489727	0.288225	0.477095	0.111075	-0.159822	0.0180181	0.021634	0.0935616	0.0843999	0.803206	0.65122	0.104873	0.882936	-0.134384	0.270227	0.0749585	0.0141876	0.106561	0.242212	-0.267561	0.100499	0.293442	0.0677835	0.136066	0.143185	0.120205
2.83	0.106918	0.752124	-0.0771066	0.195568	0.48238	0.289661	0.493399	0.09893	-0.158645	0.0280439	0.016565	0.084503	0.0865622	0.780036	0.649257	0.120901	0.890346	-0.122556	0.287203	0.0704628	0.021754	0.100448	0.236562	-0.278436	0.0917736	0.287226	0.0577887	0.150534	0.148265	0.131487
2.84	0.111557	0.785707	-0.0674068	0.221134	0.472826	0.289336	0.512724	0.0906288	-0.156099	0.0312893	0.0110725	0.0833963	0.089783	0.750722	0.658137	0.13857	0.887801	-0.118739	0.295729	0.0700079	0.0247058	0.0990603	0.224726	-0.29302	0.0876847	0.295686	0.0444835	0.16183	0.152057	0.141366
2.85	0.129002	0.823721	-0.0545526	0.255311	0.460157	0.288867	0.532948	0.0889821	-0.150917	0.0287374	0.00283658	0.0933636	0.0922187	0.717362	0.675202	0.150847	0.884986	-0.122916	0.291395	0.0679723	0.0218801	0.101469	0.207209	-0.310663	0.0874683	0.320681	0.0312961	0.168264	0.154356	0.150397
2.86	0.159271	0.872758	-0.0391422	0.285217	0.443317	0.28556	0.551949	0.097053	-0.140475	0.022408	-0.00848967	0.113647	0.0929423	0.682676	0.692758	0.152978	0.890419	-0.133041	0.274258	0.0582338	0.014415	0.107701	0.187387	-0.328898	0.0902595	0.355582	0.0231466	0.168768	0.155441	0.158829
2.87	0.198669	0.922563	-0.0256442	0.30007	0.422857	0.276388	0.56763	0.116279	-0.124283	0.0139744	-0.0205047	0.140082	0.0919562	0.648472	0.699103	0.145544	0.906635	-0.14534	0.248914	0.0382108	0.0063301	0.11827	0.169957	-0.344293	0.0954433	0.387156	0.0245728	0.164364	0.155446	0.165558
2.88	0.243253	0.950932	-0.020214	0.296073	0.403142	0.262311	0.577522	0.14455	-0.106315	0.00471411	-0.0292044	0.166603	0.0902923	0.614324	0.688494	0.133327	0.928784	-0.156225	0.222056	0.0112538	0.00314472	0.132753	0.159491	-0.353088	0.101914	0.407112	0.0361667	0.158532	0.15423	0.168758
2.89	0.289659	0.943359	-0.0254047	0.277331	0.391963	0.247354	0.578744	0.175961	-0.093409	-0.00353853	-0.030747	0.18753	0.0899918	0.578184	0.667488	0.121782	0.947517	-0.163656	0.199188	-0.0142564	0.00896891	0.148378	0.15927	-0.352973	0.107632	0.415523	0.0535254	0.156267	0.151691	0.167048
2.9	0.336346	0.903299	-0.0419012	0.252545	0.397322	0.237445	0.568887	0.202988	-0.0903831	-0.00848522	-0.0228436	0.199332	0.0935758	0.538997	0.647753	0.114229	0.954391	-0.167947	0.182675	-0.0290604	0.0240268	0.160145	0.17041	-0.342877	0.110625	0.416386	0.0696818	0.162423	0.148023	0.160564
2.91	0.384573	0.851841	-0.0689674	0.229661	0.422952	0.237373	0.54759	0.21971	-0.0968892	-0.00827945	-0.00505715	0.201142	0.102844	0.498612	0.634525	0.111819	0.944712	-0.170343	0.171773	-0.0276851	0.0439575	0.162287	0.191305	-0.324578	0.110192	0.414126	0.0807421	0.179798	0.143906	0.151423
2.92	0.436665	0.809895	-0.101124	0.212736	0.464933	0.248529	0.517518	0.223944	-0.108638	-0.00261823	0.0155173	0.193719	0.118412	0.46174	0.623432	0.114909	0.918104	-0.170953	0.164521	-0.0107878	0.0617458	0.150828	0.217783	-0.303006	0.106901	0.413467	0.0864996	0.20771	0.140472	0.143034
2.93	0.494659	0.788094	-0.128172	0.202196	0.5118	0.268496	0.483835	0.216991	-0.121275	0.00713063	0.0280522	0.178595	0.139247	0.434029	0.608288	0.12377	0.877789	-0.168652	0.159244	0.0161021	0.0715685	0.12553	0.244351	-0.285352	0.101291	0.418964	0.0870048	0.241536	0.139008	0.137981
2.94	0.55944	0.776519	-0.140515	0.196995	0.548918	0.289558	0.452788	0.201987	-0.132538	0.0182531	0.02892	0.157855	0.162567	0.418978	0.587199	0.138205	0.829684	-0.162821	0.155042	0.0457184	0.0719343	0.0903273	0.266147	-0.278099	0.0931259	0.433208	0.0816352	0.273249	0.140436	0.136142
2.95	0.630432	0.755334	-0.134642	0.196481	0.564925	0.301731	0.429637	0.182437	-0.141365	0.0272455	0.0258845	0.134485	0.184191	0.415797	0.562678	0.156531	0.780692	-0.152222	0.151637	0.0722189	0.0657679	0.0522403	0.280286	-0.284347	0.0820949	0.454813	0.0700498	0.293333	0.145314	0.134943
2.96	0.704628	0.710296	-0.113742	0.200729	0.556813	0.300129	0.416864	0.161882	-0.148386	0.0307471	0.0312103	0.112078	0.199266	0.419045	0.538264	0.175315	0.736021	-0.135233	0.149345	0.0926306	0.0576509	0.0196815	0.28609	-0.30144	0.0687869	0.479522	0.053586	0.294359	0.153284	0.131199
2.97	0.776265	0.641025	-0.0851252	0.20965	0.531158	0.289531	0.413457	0.143482	-0.154852	0.0273796	0.0488172	0.0941239	0.204106	0.421317	0.518325	0.190228	0.697518	-0.11243	0.149235	0.106891	0.0514546	0.000280262	0.284663	-0.32223	0.0545397	0.500498	0.0355287	0.274405	0.162487	0.123102
2.98	0.837662	0.555364	-0.058883	0.221991	0.500565	0.279572	0.416163	0.129204	-0.162399	0.0191888	0.0711505	0.0833415	0.198105	0.418038	0.503212	0.197977	0.664263	-0.0876216	0.152881	0.117071	0.0492715	-0.00156929	0.27849	-0.339279	0.040736	0.5074	0.0197478	0.237698	0.169962	0.110936
2.99	0.882576	0.466264	-0.0450168	0.235031	0.477005	0.276197	0.420706	0.118724	-0.172332	0.0111277	0.0854436	0.0813644	0.184408	0.410697	0.496478	0.197374	0.634557	-0.0664666	0.161768	0.126172	0.0516055	0.0135247	0.270347	-0.348281	0.0283199	0.492975	0.00799015	0.191787	0.172917	0.096713
3	0.909378	0.390107	-0.0468688	0.244829	0.465903	0.278231	0.422637	0.109706	-0.184736	0.00893024	0.0844375	0.0884193	0.16845	0.405649	0.504992	0.189221	0.606798	-0.0533805	0.176102	0.136486	0.0577025	0.0405017	0.262097	-0.34934	0.0178731	0.459411	-0.000810304	0.144285	0.170087	0.0830792

## Sheet: Fig 3ab
	Number of sites
	Active	Deactive	Nonresponsive
Visual	71	3	26
TPJ	37	16	42
ATL	37	3	72
PMC	50	5	22
amPFC	23	5	24
dmPFC	36	1	41
vmPFC	11	4	23
Non-ROI	453	193	927
Whole-Brain	718	230	1177

## Sheet: Fig 3cd
	Number of sites
	mzA only *	mzA > cogD *	mzA > cogA	mzA = cogA	cogA > mzA
Visual	0	1	31	27	12
TPJ	5	9	2	15	6
ATL	8	4	6	18	1
PMC	5	24	2	13	6
amPFC	7	13	1	2	0
dmPFC	14	20	1	1	0
vmPFC	4	7	0	0	0
Non-ROI	44	68	52	185	104
Whole-Brain	87	146	95	261	129
Abbreviations:
mzA = mentalizing active
cogA = cognitive active
cogD = cognitive deactive
* mentalizing-specific

## Sheet: Fig 4b
ROI	Mentalizing-specific	Onset (ms)
visual	FALSE	64		NOTE: shown are site means, individual observations found in Sheet 1
visual	FALSE	82
visual	FALSE	88
visual	FALSE	98
TPJ	TRUE	200
ATL	FALSE	190
ATL	FALSE	194
ATL	FALSE	348
visual	FALSE	91
visual	FALSE	73
visual	FALSE	106
visual	FALSE	105
visual	FALSE	109
TPJ	FALSE	220
TPJ	FALSE	174
TPJ	FALSE	364
PMC	TRUE	279
PMC	TRUE	271
PMC	FALSE	318
PMC	FALSE	294
PMC	FALSE	224
PMC	FALSE	176
PMC	FALSE	246
PMC	TRUE	260
PMC	TRUE	305
PMC	TRUE	335
PMC	TRUE	299
PMC	TRUE	328
PMC	TRUE	292
PMC	FALSE	294
PMC	FALSE	313
amPFC	TRUE	498
amPFC	TRUE	472
dmPFC	TRUE	447
dmPFC	TRUE	387
dmPFC	TRUE	460
visual	FALSE	102
visual	FALSE	85
visual	FALSE	76
visual	FALSE	50
visual	TRUE	92
TPJ	FALSE	146
TPJ	FALSE	336
TPJ	TRUE	372
TPJ	FALSE	322
TPJ	TRUE	378
TPJ	TRUE	355
TPJ	TRUE	288
PMC	FALSE	152
PMC	TRUE	295
PMC	TRUE	245
PMC	FALSE	298
PMC	FALSE	272
amPFC	FALSE	437
amPFC	TRUE	429
amPFC	TRUE	523
dmPFC	TRUE	395
dmPFC	TRUE	323
dmPFC	TRUE	405
dmPFC	TRUE	447
vmPFC	TRUE	562
visual	FALSE	96
visual	FALSE	108
visual	FALSE	146
visual	FALSE	113
visual	FALSE	122
visual	FALSE	140
visual	FALSE	126
visual	FALSE	134
TPJ	FALSE	388
TPJ	TRUE	280
TPJ	FALSE	82
ATL	FALSE	224
ATL	FALSE	334
ATL	FALSE	308
ATL	TRUE	216
ATL	FALSE	280
ATL	TRUE	214
ATL	TRUE	294
vmPFC	TRUE	629
visual	FALSE	172
amPFC	TRUE	554
dmPFC	TRUE	510
dmPFC	TRUE	482
dmPFC	TRUE	403
vmPFC	TRUE	614
vmPFC	TRUE	533
vmPFC	TRUE	581
vmPFC	TRUE	645
vmPFC	TRUE	599
visual	FALSE	108
visual	FALSE	84
visual	FALSE	126
visual	FALSE	90
visual	FALSE	163
visual	FALSE	188
visual	FALSE	152
visual	FALSE	85
visual	FALSE	94
visual	FALSE	86
visual	FALSE	56
visual	FALSE	57
visual	FALSE	81
visual	FALSE	166
visual	FALSE	104
visual	FALSE	48
visual	FALSE	127
visual	FALSE	144
visual	FALSE	118
visual	FALSE	116
visual	FALSE	110
visual	FALSE	53
visual	FALSE	50
visual	FALSE	60
visual	FALSE	44
visual	FALSE	103
visual	FALSE	128
TPJ	TRUE	324
TPJ	TRUE	260
TPJ	TRUE	224
TPJ	FALSE	238
ATL	FALSE	160
PMC	TRUE	312
dmPFC	TRUE	444
visual	FALSE	80
ATL	FALSE	252
ATL	FALSE	272
amPFC	TRUE	521
amPFC	TRUE	540
amPFC	TRUE	437
amPFC	TRUE	524
dmPFC	TRUE	547
dmPFC	TRUE	558
dmPFC	TRUE	496
dmPFC	TRUE	551
vmPFC	TRUE	488
vmPFC	TRUE	502
vmPFC	TRUE	549
visual	FALSE	102
visual	FALSE	116
visual	FALSE	150
visual	FALSE	161
visual	FALSE	124
visual	FALSE	177
visual	FALSE	150
visual	FALSE	144
visual	FALSE	187
TPJ	FALSE	253
TPJ	TRUE	428
TPJ	TRUE	378
TPJ	TRUE	352
TPJ	FALSE	362
TPJ	FALSE	396
PMC	TRUE	424
PMC	TRUE	426
PMC	TRUE	496
PMC	TRUE	472
PMC	TRUE	493
PMC	TRUE	494
PMC	TRUE	346
PMC	TRUE	314
PMC	TRUE	355
visual	FALSE	106
visual	FALSE	143
visual	FALSE	118
visual	FALSE	114
visual	FALSE	176
visual	FALSE	151
visual	FALSE	92
TPJ	FALSE	100
TPJ	FALSE	372
TPJ	FALSE	268
TPJ	FALSE	206
TPJ	TRUE	325
ATL	FALSE	128
ATL	FALSE	431
ATL	TRUE	500
ATL	FALSE	258
ATL	FALSE	242
ATL	TRUE	419
ATL	FALSE	386
TPJ	FALSE	210
ATL	FALSE	337
ATL	TRUE	494
ATL	TRUE	400
ATL	FALSE	256
ATL	TRUE	291
ATL	FALSE	355
ATL	FALSE	238
ATL	TRUE	358
ATL	TRUE	456
amPFC	TRUE	436
amPFC	FALSE	418
TPJ	FALSE	166
TPJ	FALSE	310
TPJ	TRUE	232
ATL	FALSE	346
ATL	FALSE	342
ATL	FALSE	344
PMC	FALSE	354
PMC	FALSE	308
PMC	FALSE	300
PMC	TRUE	260
amPFC	TRUE	488
dmPFC	TRUE	428
dmPFC	TRUE	420
dmPFC	TRUE	404
TPJ	FALSE	64
TPJ	FALSE	304
ATL	FALSE	159
ATL	FALSE	220
ATL	TRUE	350
ATL	TRUE	231
ATL	FALSE	320
PMC	FALSE	194
PMC	FALSE	204
PMC	FALSE	206
PMC	TRUE	346
PMC	FALSE	173
PMC	TRUE	232
PMC	TRUE	356
PMC	FALSE	330
PMC	FALSE	338
PMC	FALSE	345
PMC	TRUE	352
PMC	TRUE	456
PMC	TRUE	283
PMC	TRUE	264
PMC	TRUE	282
amPFC	TRUE	557
amPFC	TRUE	453
amPFC	TRUE	569
amPFC	TRUE	534
dmPFC	TRUE	591
dmPFC	TRUE	620
dmPFC	TRUE	511
dmPFC	TRUE	505
dmPFC	TRUE	486
dmPFC	TRUE	535
dmPFC	TRUE	479
PMC	FALSE	244
dmPFC	FALSE	305
dmPFC	TRUE	374
dmPFC	TRUE	482
dmPFC	TRUE	371
amPFC	FALSE	297
amPFC	TRUE	370
amPFC	TRUE	312
amPFC	TRUE	299
amPFC	TRUE	389
dmPFC	TRUE	371
dmPFC	FALSE	368
dmPFC	TRUE	350
dmPFC	TRUE	323
dmPFC	TRUE	363
dmPFC	TRUE	351
dmPFC	TRUE	363

## Sheet: Fig 4c
ROI	RT Behav - Offset (ms)
visual	64.9661		NOTE: shown are aggregates; individual RT & offset observations found in Sheet 1
visual	-38.0608
visual	2.22964
visual	-54.5844
visual	17.83
visual	1.30838
visual	7.35812
visual	-50.4899
visual	-97.517
visual	-87.9596
visual	-132.68
visual	-104.456
visual	-140.403
visual	-55.0055
visual	-147.566
visual	-54.9553
visual	-327.025
visual	-417.279
visual	-284.075
visual	-279.24
visual	-166.591
visual	-370.491
visual	-447.995
visual	-253.17
visual	-431.11
visual	-414.664
visual	-254.366
visual	-493.349
visual	-311.761
visual	-288.572
visual	-443.86
visual	-255.682
visual	-474.206
visual	-412.407
visual	-441.703
visual	-370.344
visual	-270.409
visual	-114.093
visual	-327.91
visual	-192.722
visual	-102.655
visual	-95.1911
visual	-182.163
visual	-326.141
visual	-94.472
visual	-82.7021
visual	-239.144
visual	-121.299
visual	-274.15
visual	149.809
visual	-63.9157
visual	-251.518
visual	-173.657
visual	-120.834
visual	-346.001
visual	-167.474
visual	-469.836
visual	-286.407
visual	-225.216
visual	-244.05
visual	-354.77
visual	-360.076
visual	7.08328
visual	-213.391
visual	-487.462
visual	-329.654
visual	-405.434
visual	-207.887
visual	-319.142
visual	-259.029
visual	-306.933
visual	-702.369
visual	-155.29
visual	-179.355
visual	-217.646
visual	-133.753
visual	-315.634
visual	-178.379
visual	-415.5
visual	-285.898
visual	-619.461
visual	-343.228
visual	-284.365
visual	-94.7558
visual	-341.766
visual	-378.816
visual	-299.738
visual	-195.648
visual	-457.727
visual	-532.706
visual	-209.497
visual	-277.264
visual	-467.121
visual	-478.57
visual	-329.692
visual	-450.269
visual	-357.881
visual	-319.554
visual	-174.668
visual	-333.985
visual	-288.902
visual	-155.223
visual	-295.807
visual	-379.584
visual	-419.575
visual	-311.683
visual	-198.479
visual	-271.286
visual	-608.524
visual	-242.327
visual	-87.6254
visual	-366.586
visual	-321.434
visual	-208.647
visual	-316.321
visual	-39.503
visual	-353.472
visual	-270.995
visual	-404.664
visual	-383.486
visual	-327.998
visual	-156.478
visual	-296.595
visual	-325.154
visual	-219.368
visual	-114.229
visual	-168.58
visual	-238.442
visual	-247.746
visual	-290.68
visual	-238.3
visual	-208.831
visual	-349.759
visual	-372.512
visual	-164.901
visual	-288.407
visual	-260.463
visual	-114.707
visual	-243.39
visual	-79.2349
visual	-404.818
visual	-195.456
visual	-182.099
visual	-328.653
visual	-205.999
visual	-299.28
visual	-363.693
visual	-128.131
visual	-345.823
visual	-185.987
visual	-787.591
visual	-709.545
visual	-457.882
visual	-457.313
visual	-220.606
visual	-268.767
visual	-376.337
visual	-343.2
visual	-297.325
visual	-271.752
visual	-240.333
visual	-109.261
visual	-173.231
visual	-77.3266
visual	-137.906
visual	-293.464
visual	-212.024
visual	-130.887
visual	-129.68
visual	-85.0004
visual	-164.726
visual	-136.847
visual	-143.198
visual	-212.417
visual	-58.4407
visual	-129.847
visual	-258.777
visual	-74.6804
visual	-103.446
visual	-34.1494
visual	-431.162
visual	-115.997
visual	-130.533
visual	-224.488
visual	-379.443
visual	-131.56
visual	-245.795
visual	-219.553
visual	-448.348
visual	-403.965
visual	-454.959
visual	-137.854
visual	-246.778
visual	-235.179
visual	-407.862
visual	-385.844
visual	-470.759
visual	-379.766
visual	-364.705
visual	-298.516
visual	-514.714
visual	-261.38
visual	-199.069
visual	-389.658
visual	-177.602
visual	-261.767
visual	-711.48
visual	-440.818
visual	-150.885
visual	-257.216
visual	-376.299
visual	-321.201
visual	-173.011
visual	-311.749
visual	-361.612
visual	-307.325
visual	-478.113
visual	-375.512
visual	-300.051
visual	-272.675
visual	-603.819
visual	-210.287
visual	-413.405
visual	-159.104
visual	-93.9785
visual	-244.488
visual	-185.846
visual	-271.573
visual	-422.828
visual	-508.99
visual	-282.363
visual	-308.71
visual	-133.938
visual	-187.472
visual	-184.908
visual	-336.954
visual	-588.918
visual	-327.29
visual	-320.506
visual	-316.081
visual	-158.924
visual	-188.98
visual	-237.271
visual	-361.281
visual	-492.704
visual	-209.388
visual	-375.401
visual	-384.606
visual	-254.606
visual	-331.36
visual	-279.626
visual	-339.088
visual	-324.682
visual	-2.38881
visual	-351.524
visual	-255.127
visual	-346.15
visual	-203.04
visual	-272.486
visual	-113.833
visual	-341.975
visual	-81.9407
visual	-256.499
visual	-285.738
visual	-51.8883
visual	-117.739
visual	-332.028
visual	-201.668
visual	-311.976
visual	-189.108
visual	-325.231
visual	-264.995
visual	-229.577
visual	-274.733
visual	-131.17
visual	-96.4466
visual	-359.406
visual	-171.859
visual	-257.205
visual	-390.984
visual	-508.868
visual	-217.089
visual	-393.012
visual	-263.543
visual	-327.754
visual	-346.034
visual	-467.566
visual	-368.785
visual	-341.408
visual	-274.239
visual	-185.89
visual	-198.521
visual	-532.439
visual	-272.392
visual	-469.033
visual	-339.439
visual	-287.935
visual	-266.265
visual	-267.926
visual	-279.462
visual	-353.344
visual	-214.322
visual	-248.559
visual	-265.207
visual	-263.562
visual	-131.24
visual	-378.326
visual	-195.462
visual	-230.62
visual	-296.174
visual	-186.54
visual	-271.87
visual	-269.537
visual	-57.0153
visual	-300.395
visual	-129.96
visual	-574.294
visual	-167.09
visual	-592.294
visual	-340.782
visual	-382.391
visual	-160.346
visual	-453.336
visual	-273.506
visual	-482.565
visual	-301.803
visual	-191.157
visual	-390.13
visual	-425.646
visual	-54.1864
TPJ	-355.048
TPJ	-551.529
TPJ	-350.583
TPJ	-654.512
TPJ	-105.355
TPJ	-295.283
TPJ	-272.126
TPJ	-191.97
TPJ	-275.418
TPJ	-333.177
TPJ	-295.63
TPJ	-471.526
TPJ	-297.518
TPJ	-149.791
TPJ	-278.334
TPJ	-409.662
TPJ	-439.419
TPJ	-264.586
TPJ	-569.743
TPJ	-482.788
TPJ	-293.395
TPJ	-360.49
TPJ	-228.037
TPJ	-486.734
TPJ	-354.273
TPJ	-536.478
TPJ	-194.779
TPJ	-750.594
TPJ	-264.423
TPJ	-412.005
TPJ	-553.269
TPJ	-288.473
TPJ	-263.735
TPJ	-106.767
TPJ	-353.106
TPJ	-226.725
TPJ	-487.823
TPJ	-338.752
TPJ	-279.736
TPJ	-371.674
TPJ	-522.01
TPJ	-258.293
TPJ	-278.35
TPJ	-318.928
TPJ	-211.303
TPJ	-400.797
TPJ	-468.312
TPJ	-275.582
TPJ	-520.446
TPJ	-368.059
TPJ	-842.499
TPJ	-844.453
TPJ	-500.913
TPJ	-217.268
TPJ	-205.004
TPJ	-590.771
TPJ	-312.503
TPJ	-233.455
TPJ	-69.3289
TPJ	-189.471
TPJ	-241.951
TPJ	-135.343
TPJ	-287.656
TPJ	-222.954
TPJ	-542.54
TPJ	-337.901
TPJ	-108.797
TPJ	-181.989
TPJ	-365.924
TPJ	-254.729
TPJ	-405.153
TPJ	-237.98
TPJ	-94.7968
TPJ	-210.229
TPJ	-87.0645
TPJ	22.1407
TPJ	-201.251
TPJ	-19.2979
TPJ	-321.833
TPJ	-72.8347
TPJ	-333.795
TPJ	-186.022
TPJ	-415.027
TPJ	-167.85
TPJ	-450.714
TPJ	-141.852
TPJ	-285.1
TPJ	-186.631
TPJ	-198.57
TPJ	-172.716
TPJ	-103.626
TPJ	-127.645
TPJ	-451.986
TPJ	-243.371
TPJ	-279.646
TPJ	-413.564
TPJ	-384.302
TPJ	-200.083
TPJ	-472.535
TPJ	-322.826
TPJ	-62.6231
TPJ	-630.306
TPJ	-132.344
TPJ	-368.449
TPJ	-82.8414
TPJ	-459.062
TPJ	-170.269
TPJ	-218.584
TPJ	-81.2481
TPJ	-201.472
TPJ	-371.972
TPJ	-78.447
TPJ	-36.9744
TPJ	-196.865
ATL	-284.4
ATL	-417.537
ATL	-134.15
ATL	-288.679
ATL	-409.356
ATL	-448.705
ATL	-337.963
ATL	-159.393
ATL	-327.925
ATL	-473.062
ATL	-355.172
ATL	-482.746
ATL	-412.335
ATL	-84.3564
ATL	-368.362
ATL	-450.317
ATL	-108.201
ATL	-120.751
ATL	-245.39
ATL	-207.517
ATL	-299.689
ATL	-460.798
ATL	-229.073
ATL	-236.631
ATL	-378.448
ATL	-375.968
ATL	-125.743
ATL	-33.7025
ATL	-343.121
ATL	-183.63
ATL	-175.278
ATL	-386.304
ATL	-526.559
ATL	-326.804
ATL	-115.882
ATL	-323.473
ATL	-144.989
ATL	-244.334
ATL	-401.143
ATL	-196.279
ATL	-166.513
ATL	-178.199
ATL	-461.371
ATL	-181.461
ATL	-47.4389
ATL	-173.4
ATL	-321.011
ATL	-212.272
ATL	-417.142
ATL	-249.259
ATL	-258.687
ATL	-308.934
ATL	-485.963
ATL	-254.824
ATL	-363.939
ATL	-267.86
ATL	-512.687
ATL	-335.517
ATL	-250.731
ATL	-204.591
ATL	-280.889
ATL	-241.599
ATL	-208.913
ATL	-322.034
ATL	-483.975
ATL	-172.692
ATL	-295.421
ATL	-272.623
ATL	-367.906
ATL	-326.985
ATL	-318.729
ATL	-394.011
ATL	-499.252
ATL	-194.833
ATL	-432.864
ATL	-432.712
ATL	-367.976
ATL	-215.679
ATL	-279.783
ATL	-252.514
ATL	-341.178
ATL	-215.796
ATL	-284.325
ATL	-251.403
ATL	-310.245
ATL	-309.127
ATL	-279.095
ATL	-279.959
ATL	-415.58
ATL	-387.349
ATL	-295.19
ATL	-328.728
ATL	-233.756
ATL	-214.949
ATL	-263.342
ATL	-195.723
ATL	-319.694
ATL	-332.961
ATL	-458.298
ATL	-393.821
ATL	-169.455
ATL	-374.749
ATL	-251.818
ATL	-268.887
ATL	-629.281
ATL	-305.723
ATL	-60.5382
ATL	-325.344
ATL	-617.07
ATL	-415.614
ATL	-436.132
ATL	-309.524
ATL	-573.411
ATL	-209.551
ATL	-240.827
ATL	-275.021
ATL	-115.159
ATL	-108.043
ATL	-236.766
ATL	-301.215
ATL	-241.123
ATL	-158.997
ATL	-143.393
ATL	-328.183
ATL	-307.013
ATL	-124.661
ATL	-244.03
ATL	-341.872
ATL	-255.544
ATL	-146.55
ATL	-170.987
ATL	-201.919
ATL	-387.695
ATL	-287.671
ATL	-597.641
ATL	-269.016
ATL	-203.306
ATL	-148.894
ATL	-338.286
ATL	-281.082
ATL	-222.74
ATL	-273.939
ATL	-405.478
ATL	-207.495
ATL	-311.829
ATL	-239.361
PMC	-437.289
PMC	-234.618
PMC	-133.852
PMC	-234.03
PMC	-95.8052
PMC	-489.164
PMC	-415.358
PMC	-430.839
PMC	-347.3
PMC	-259.19
PMC	-352.226
PMC	149.382
PMC	-233.661
PMC	-127.951
PMC	-174.318
PMC	-512.591
PMC	-354.659
PMC	-95.1325
PMC	7.72496
PMC	-201.303
PMC	-320.753
PMC	-122.657
PMC	-102.37
PMC	-161.46
PMC	-365.489
PMC	-264.457
PMC	-18.7626
PMC	-438.38
PMC	-230.895
PMC	-32.9293
PMC	-13.2871
PMC	-235.703
PMC	-234.188
PMC	-231.525
PMC	-180.741
PMC	-398.13
PMC	-161.213
PMC	-204.882
PMC	13.2372
PMC	10.6507
PMC	-311.794
PMC	-183.128
PMC	-279.392
PMC	-395.321
PMC	-240.306
PMC	-16.0836
PMC	-436.965
PMC	-418.43
PMC	-222.392
PMC	-185.441
PMC	-280.314
PMC	-173.747
PMC	-151.62
PMC	-261.743
PMC	-273.585
PMC	-416.972
PMC	-371.935
PMC	-349.681
PMC	-272.384
PMC	-454.925
PMC	-66.9221
PMC	-133.846
PMC	-224.603
PMC	-380.846
PMC	-244.747
PMC	-226.361
PMC	-174.142
PMC	-242.514
PMC	-180.345
PMC	-311.603
PMC	-225.315
PMC	-252.879
PMC	-224.374
PMC	-305.461
PMC	-119.102
PMC	-184.201
PMC	-332.617
PMC	-32.5831
PMC	-229.844
PMC	-298.998
PMC	-256.214
PMC	-268.996
PMC	-233.743
PMC	-267.401
PMC	-245.158
PMC	-291.582
PMC	-291.514
PMC	-267.667
PMC	-259.774
PMC	-129.479
PMC	-280.688
PMC	-426.983
PMC	-241.162
PMC	-189.346
PMC	-218.062
PMC	-52.9164
PMC	-201.462
PMC	-122.381
PMC	-428.974
PMC	-274.667
PMC	-316.897
PMC	-301.415
PMC	-146.597
PMC	-242.431
PMC	-377.31
PMC	-444.136
PMC	-394.276
PMC	-354.494
PMC	-377.014
PMC	-276.511
PMC	-208.367
PMC	-53.5172
PMC	-254.092
PMC	-268.032
PMC	-114.196
PMC	-119.706
PMC	-269.804
PMC	-391.604
PMC	-166.262
PMC	-228.252
PMC	-235.207
PMC	-287.293
PMC	-307.937
PMC	-171.209
PMC	-428.595
PMC	-220.172
PMC	-510.064
PMC	-224.797
PMC	-403.664
PMC	-455.565
PMC	-288.728
PMC	-297.432
PMC	-304.387
PMC	-383.674
PMC	-400.516
PMC	-251.704
PMC	-259.821
PMC	-212.073
PMC	-139.054
PMC	-99.6569
PMC	-277.179
PMC	-227.099
PMC	-246.355
PMC	-385.833
PMC	-306.067
PMC	-99.2511
PMC	-159.878
PMC	-250.855
PMC	-64.9615
PMC	-215.996
PMC	-294.376
PMC	-111.98
PMC	-407.312
PMC	-70.3561
PMC	-339.84
PMC	-283.941
PMC	-117.41
PMC	-183.091
PMC	-215.922
PMC	-163.027
PMC	-305.139
PMC	-135.81
amPFC	25.2384
amPFC	-65.9002
amPFC	93.222
amPFC	-82.8802
amPFC	-137.108
amPFC	90.602
amPFC	15.5473
amPFC	69.5613
amPFC	-132.297
amPFC	-169.507
amPFC	-79.2707
amPFC	-190.388
amPFC	-201.661
amPFC	-113.507
amPFC	60.7212
amPFC	-101.697
amPFC	-105.263
amPFC	-161.027
amPFC	-67.6919
amPFC	-160.214
amPFC	-55.7257
amPFC	-26.323
amPFC	-0.789778
amPFC	-21.6019
amPFC	-3.17455
amPFC	-186.863
amPFC	-228.396
amPFC	-110.765
amPFC	-35.7514
amPFC	-103.25
amPFC	-112.638
amPFC	-70.965
amPFC	-136.346
amPFC	-119.012
amPFC	-83.2233
amPFC	-93.3764
amPFC	13.6323
amPFC	26.3294
amPFC	-173.704
amPFC	-171.808
amPFC	-87.7711
amPFC	-155.953
amPFC	-188.189
amPFC	-179.971
amPFC	-10.0485
amPFC	-104.761
amPFC	-260.783
amPFC	-245.292
amPFC	-111.638
amPFC	-220.498
amPFC	-11.6419
amPFC	-129.962
amPFC	-133.293
amPFC	1.96786
amPFC	-194.992
amPFC	-189.689
amPFC	-87.1183
amPFC	38.3317
amPFC	-59.7859
amPFC	-65.7033
amPFC	-72.0054
amPFC	52.6555
amPFC	-163.553
amPFC	5.0293
amPFC	-106.63
amPFC	-2.30269
amPFC	-132.002
amPFC	-55.5724
amPFC	48.9521
amPFC	-64.0838
amPFC	-124.167
amPFC	-135.872
amPFC	-189.231
amPFC	-1.03519
amPFC	-109.358
amPFC	-5.21825
amPFC	-85.8488
amPFC	114.391
amPFC	21.8759
amPFC	-35.9073
amPFC	-28.7916
amPFC	-237.731
amPFC	85.5582
amPFC	-42.6617
amPFC	-11.7758
amPFC	-116.896
amPFC	-162.194
amPFC	6.22265
amPFC	29.7522
amPFC	-21.7118
amPFC	191
amPFC	19.3016
amPFC	-8.23724
amPFC	13.1195
amPFC	-45.5427
amPFC	63.4361
amPFC	-462.821
amPFC	-86.8822
amPFC	-42.0274
amPFC	-78.7476
dmPFC	-181.474
dmPFC	-7.49828
dmPFC	-294.678
dmPFC	-94.9206
dmPFC	-185.36
dmPFC	-107.063
dmPFC	-3.84283
dmPFC	-269.57
dmPFC	-308.247
dmPFC	-151.057
dmPFC	-354.77
dmPFC	-229.083
dmPFC	-42.1868
dmPFC	23.3428
dmPFC	-169.248
dmPFC	-243.395
dmPFC	-30.8663
dmPFC	-191.684
dmPFC	-158.415
dmPFC	-115.714
dmPFC	-102.737
dmPFC	-97.7292
dmPFC	-213.172
dmPFC	-10.7736
dmPFC	-200.538
dmPFC	67.2408
dmPFC	-300.962
dmPFC	-252.697
dmPFC	-223.529
dmPFC	-207.855
dmPFC	-71.147
dmPFC	-100.85
dmPFC	-36.5655
dmPFC	-236.664
dmPFC	-50.3698
dmPFC	-20.6857
dmPFC	-41.1666
dmPFC	-1.01173
dmPFC	-20.1928
dmPFC	-7.49968
dmPFC	-84.6216
dmPFC	-58.6901
dmPFC	-246.816
dmPFC	-44.5667
dmPFC	55.9345
dmPFC	-187.904
dmPFC	-185.01
dmPFC	-123.387
dmPFC	-157.004
dmPFC	-49.9009
dmPFC	-212.017
dmPFC	-190.074
dmPFC	-160.944
dmPFC	-185.175
dmPFC	-198.258
dmPFC	-60.9887
dmPFC	-126.151
dmPFC	-128.271
dmPFC	-282.466
dmPFC	-193.387
dmPFC	-120.545
dmPFC	-161.455
dmPFC	-286.018
dmPFC	-149.269
dmPFC	-162.872
dmPFC	-194.404
dmPFC	-69.2236
dmPFC	-157.507
dmPFC	15.098
dmPFC	-172.704
dmPFC	-123.583
dmPFC	-71.2016
dmPFC	15.4496
dmPFC	-208.896
dmPFC	-51.9812
dmPFC	-131.883
dmPFC	-175.156
dmPFC	-222.655
dmPFC	4.18935
dmPFC	-64.3067
dmPFC	-35.1912
dmPFC	-179.192
dmPFC	-76.0765
dmPFC	-179.219
dmPFC	-132.347
dmPFC	-33.571
dmPFC	-151.786
dmPFC	-163.932
dmPFC	-129.547
dmPFC	8.79868
dmPFC	-158.013
dmPFC	-153.428
dmPFC	-129.642
dmPFC	-40.6187
dmPFC	-231.163
dmPFC	-124.56
dmPFC	-230.534
dmPFC	-5.70875
dmPFC	-242.529
dmPFC	-165.552
dmPFC	-130.858
dmPFC	14.8276
dmPFC	-113.563
dmPFC	-112.061
dmPFC	-152.896
dmPFC	60.4147
dmPFC	-107.609
dmPFC	-180.216
dmPFC	-138.202
dmPFC	-33.8606
dmPFC	-103.613
dmPFC	-113.66
dmPFC	-117.157
dmPFC	23.4024
dmPFC	-137.86
dmPFC	-240.958
dmPFC	-166.843
dmPFC	-127.082
dmPFC	-18.0859
dmPFC	-113.266
dmPFC	-318.594
dmPFC	-197.47
dmPFC	-39.9925
dmPFC	-119.122
dmPFC	-153.886
dmPFC	-129.304
dmPFC	-158.695
dmPFC	-6.43682
dmPFC	74.6968
dmPFC	-20.0582
dmPFC	-17.2613
dmPFC	-123.097
dmPFC	-257.832
dmPFC	-137.277
dmPFC	-154.62
dmPFC	-48.4397
dmPFC	198
dmPFC	-39.6878
dmPFC	-138.178
dmPFC	-124.523
dmPFC	-188.182
dmPFC	-253.88
dmPFC	36.924
dmPFC	-97.5323
dmPFC	-80.1883
dmPFC	-166.939
dmPFC	-181.939
dmPFC	-66.0374
dmPFC	-206.885
dmPFC	-159.088
dmPFC	-247.627
dmPFC	-4.78078
dmPFC	-172.168
dmPFC	-221.954
dmPFC	-201.801
dmPFC	-84.9268
dmPFC	-60.6315
dmPFC	-75.1133
dmPFC	-26.4832
dmPFC	-52.1742
dmPFC	-170.978
dmPFC	-225.176
dmPFC	-124.666
dmPFC	-262.254
vmPFC	-159.194
vmPFC	-248.627
vmPFC	-173.637
vmPFC	23.7923
vmPFC	-292.829
vmPFC	-255.376
vmPFC	-116.101
vmPFC	-226.497
vmPFC	-213.029
vmPFC	-287.709
vmPFC	-196.286
vmPFC	-126.071
vmPFC	-126.795
vmPFC	-240.05
vmPFC	-75.0343
vmPFC	-141.269
vmPFC	16.6307
vmPFC	-147.802
vmPFC	26.9346
vmPFC	-229.424
vmPFC	1.14271
vmPFC	-88.6378
vmPFC	18.4669
vmPFC	5.00463
vmPFC	-231.501
vmPFC	-433.872
vmPFC	32.6597
vmPFC	23.428
vmPFC	-246.438
vmPFC	-45.7432
vmPFC	-170.723
vmPFC	-194.746
vmPFC	195
vmPFC	-88.2508
vmPFC	-76.9351
vmPFC	-4.33641
vmPFC	-182.915
vmPFC	-224.18
vmPFC	-44.1075
vmPFC	-80.5278
vmPFC	-79.8094
vmPFC	-42.457
vmPFC	-155.535
vmPFC	-204.001
vmPFC	-336.117
vmPFC	-61.0452
vmPFC	-3.52987
vmPFC	-68.2148

## Sheet: Fig 5ab
	Number of sites
	Self only	Self>Other	Self=Other	Other>Self	Other only	No Mz Activation
Visual	0	2	53	16	0	29
TPJ	1	1	30	2	3	58
ATL	0	1	32	4	0	75
PMC	0	3	30	13	4	27
amPFC	0	2	18	2	1	29
dmPFC	0	2	31	3	0	42
vmPFC	0	0	6	4	1	27
Non-ROI	5	17	394	29	8	1120
Whole-Brain	6	28	594	73	17	1407

## Sheet: Fig 6
	Evoked HFB power (beta/z-score)
Latency (secs)	Visual_self	Visual_other	Visual_cognitive	TPJ_self	TPJ_other	TPJ_cognitive	ATL_self	ATL_other	ATL_cognitive	PMC_self	PMC_other	PMC_cognitive	amPFC_self	amPFC_other	amPFC_cognitive	dmPFC_self	dmPFC_other	dmPFC_cognitive	vmPFC_self	vmPFC_other	vmPFC_cognitive
-0.2	0.0301009	0.00434313	0.0260573	0.0181344	-0.0196277	0.000114213	0.00438311	0.00734113	0.00472641	0.0172715	0.019804	-0.0069238	0.0182162	0.0142481	-0.0131967	0.024613	0.0172373	0.00236255	0.0358972	0.00452484	-0.0224217
-0.18	0.0247897	0.0218773	0.0351495	-0.00156792	-0.0395173	0.000776253	-0.0023109	0.00595514	0.00242242	0.00479728	0.0188967	-0.00938366	-0.0019299	0.0283959	-0.0137351	0.0182185	0.0150922	0.00302678	0.0175567	0.00588088	-0.0133235
-0.16	0.0234688	0.0269215	0.0371441	-0.0112161	-0.0257081	0.00662895	-0.00775304	0.0117871	-0.00360205	-0.00291088	0.0231854	-0.0062919	-0.00577797	0.0322913	-0.00380532	0.00356065	0.0100025	-0.0025369	-0.0151927	0.00851108	-0.00205794
-0.14	0.0118055	0.0221275	0.0285734	-0.00868662	-0.0143354	0.0105189	-0.017096	0.00492212	-0.00368178	-0.0106481	0.0179994	-0.00506629	-0.0144408	0.013846	0.0088751	-0.00365325	0.00550505	-2.6972e-05	-0.0457072	0.0116	0.00754173
-0.12	0.00211785	0.00736613	0.0135233	-0.00294882	-0.0130624	0.00878716	-0.0205619	-0.00509942	-0.00350674	-0.0212982	-0.000652518	-0.00881728	-0.00744326	-0.00316498	0.015105	0.000575282	0.00123004	0.00106084	-0.0506113	0.00580628	0.0123448
-0.1	0.000370454	-0.000925892	0.00046702	-0.00954193	-0.00195545	0.00284141	-0.0124924	-0.0152704	-0.00420991	-0.0204393	-0.0207771	-0.0204277	-0.00843448	-0.00763299	0.0224947	0.00902679	-0.00378667	-0.00691126	-0.0370855	0.00430865	0.0157476
-0.08	-0.00336058	-0.0116349	-0.0107991	-0.00873301	0.0249891	-0.00449358	0.00292288	-0.00170649	-0.00582904	-0.0171069	-0.0285166	-0.0290882	-0.013178	-0.01485	0.0180677	0.00509528	-0.00801815	-0.0192292	0.00343337	0.00398445	0.00491022
-0.06	-0.0132699	-0.0180102	-0.024857	0.00288927	0.0398683	-0.00768951	0.0132726	0.00128188	0.000923275	-0.00505611	-0.0271081	-0.0328372	-0.00808368	-0.0277271	0.00251979	-0.00877457	-0.00986066	-0.0232661	0.0383459	0.0105344	-0.0108015
-0.04	-0.021455	-0.0181354	-0.0338585	0.0119287	0.0283347	-0.00652594	0.0146867	-4.2817e-06	0.00796684	0.0143205	-0.0134808	-0.0303817	0.000634861	-0.0276803	-0.00890111	-0.0173368	-0.0106689	-0.0179604	0.0377265	-0.0133647	-0.0066031
-0.02	-0.0263191	-0.0166898	-0.0363746	0.00824771	0.00795438	-0.00677859	0.0154571	-0.00410682	0.00970755	0.0237143	0.00256871	-0.026895	0.012682	-0.0134789	-0.0141915	-0.016748	-0.012927	-0.0217444	0.0191264	-0.0267927	0.00607695
0	-0.0282486	-0.0172393	-0.0350254	0.00149443	0.0130597	-0.00417922	0.00949187	-0.00510001	0.00427815	0.0173559	0.00808092	-0.0189009	0.0277551	0.00575289	-0.0132326	-0.0145768	-0.0038057	-0.0246944	-0.00348932	-0.0149932	0.00858643
0.02	-0.0289952	-0.0264446	-0.0338276	-0.0252662	0.00818915	0.00402612	0.000334853	0.00119814	0.00427815	0.00663852	0.00820859	-0.0114699	0.0474631	-0.000660769	-0.00138604	-0.00593757	0.0195168	-0.0215107	-0.0188787	-0.0366096	0.0150366
0.04	0.00406011	0.00966152	-0.0130239	-0.0243267	0.00870553	0.00388778	-0.00469083	0.0131283	0.00636307	0.0149199	0.00947708	-0.00415465	0.0700092	-0.00816088	0.00202595	0.0142742	0.0273568	-0.0145741	-0.0283981	-0.032796	0.0165417
0.06	0.0894598	0.103169	0.0489953	-0.0451898	-0.0192059	0.00871165	-0.00747214	0.0158468	0.00944087	0.0254943	0.0112754	0.00309573	0.07971	-0.0180113	0.0143034	0.0407847	0.0243923	-0.0146894	-0.0347334	-0.0233194	0.0150761
0.08	0.241826	0.269903	0.188317	-0.00346762	0.00643582	0.0147328	0.000685708	0.00985927	0.00679904	0.018895	0.00531839	0.00701102	0.072008	-0.0183347	0.0153291	0.0573397	0.0217768	-0.0183062	-0.0454235	-0.00936453	0.00573981
0.1	0.443573	0.486559	0.404048	0.0447421	0.0508176	0.0354407	0.021466	0.0264527	0.00763877	0.020366	0.00334607	0.00483857	0.0771355	-0.0121334	0.012402	0.0660438	0.0257007	-0.0191606	-0.0514801	-0.0133382	-0.00914721
0.12	0.632872	0.674269	0.636452	0.0466603	0.0942009	0.0749335	0.0537734	0.0647318	0.0196136	0.0264436	0.0118512	0.00592945	0.0905942	-0.00735129	0.0144443	0.0694365	0.0354339	-0.024789	-0.0448455	-0.0144898	-0.0108357
0.14	0.753612	0.770669	0.786087	0.0778741	0.107309	0.129493	0.0985553	0.122781	0.0604097	0.0308503	0.0230288	-0.000170793	0.103726	0.000174243	0.0146795	0.0638739	0.0428023	-0.0260257	-0.0158906	0.00276492	-0.00351482
0.16	0.775044	0.758162	0.815655	0.0434695	0.095118	0.0698119	0.130499	0.176775	0.11034	0.0302035	0.0337287	-0.00474209	0.0902108	0.00143654	0.00735343	0.0432291	0.0474401	-0.0204574	0.00508398	0.0151528	0.0117654
0.18	0.742771	0.705631	0.777927	0.0297505	0.0649953	0.0373249	0.132967	0.187918	0.0657982	0.024317	0.0327543	-0.00558321	0.0614605	-0.0107145	-0.00336471	0.0280347	0.0376407	-0.0179077	-1.43925e-05	0.00332935	0.0223215
0.2	0.689704	0.661752	0.718883	0.0152317	0.0540156	0.0269563	0.111783	0.163471	0.0503337	0.0195392	0.0281052	-0.00123661	0.0284271	-0.0165413	-0.0071022	0.0230052	0.0204847	-0.0116476	-0.0327894	-0.00412429	0.0153753
0.22	0.651012	0.636661	0.651542	0.00136514	0.0462855	0.0161493	0.0854736	0.131379	0.0409	0.0318392	0.0359526	0.00577513	0.000900478	-0.0126938	-0.00626052	0.00851965	0.0208024	-0.0077066	-0.0698531	0.00734429	-0.00704895
0.24	0.636931	0.61354	0.585944	-0.0155284	0.0365557	0.00893272	0.0578599	0.106843	0.0328162	0.0553154	0.0584874	0.010431	-0.00474487	-0.00215533	-0.00232457	-0.00129971	0.0400883	-0.00755304	-0.0775478	-0.0035936	-0.0257659
0.26	0.647481	0.611871	0.540584	0.0123875	0.0641685	0.0148014	0.0419769	0.076073	0.0162043	0.070514	0.08819	0.0206196	-0.000531587	0.00230545	-0.00112786	0.00949629	0.0565966	-0.0109459	-0.0629561	-0.0148368	-0.0343847
0.28	0.67281	0.647961	0.532412	0.0131478	0.0765315	0.025947	0.0401128	0.0526152	0.0117842	0.0713758	0.0970641	0.0329558	-0.00736475	0.00158493	0.00469472	0.0221283	0.0557562	-0.0190966	-0.0523155	-0.0235653	-0.0512075
0.3	0.713204	0.731177	0.54258	0.0253662	0.0867673	0.0302519	0.0819397	0.0922279	0.014944	0.0775003	0.0854537	0.0424036	-0.00487012	-9.42408e-05	0.00565197	0.0369889	0.0479279	-0.0315731	-0.0515672	-0.0296639	-0.083209
0.32	0.776842	0.84403	0.563883	0.0314438	0.103902	0.0359363	0.0953452	0.13491	0.00755171	0.097736	0.08396	0.0465336	0.0203721	-0.0024652	-0.000571876	0.0503799	0.0402827	-0.0465675	-0.0544541	-0.0445258	-0.110715
0.34	0.820652	0.898218	0.571168	0.0363426	0.123336	0.0368226	0.114932	0.160613	0.00302665	0.116659	0.112742	0.0558992	0.0416035	-0.0065722	-0.00979802	0.0596049	0.0283725	-0.0496952	-0.0442244	-0.0570763	-0.129142
0.36	0.820974	0.866607	0.554567	0.0529318	0.124241	0.0379904	0.136551	0.179076	0.00377696	0.13311	0.174379	0.0694052	0.0622894	0.0123125	-0.0166293	0.0715371	0.0262016	-0.0444116	-0.0185488	-0.0692793	-0.138741
0.38	0.773126	0.804899	0.52921	0.0948043	0.128429	0.0370774	0.161972	0.152636	0.00224354	0.157901	0.258881	0.0828563	0.0890639	0.0401587	-0.033088	0.0909126	0.0355086	-0.0505595	-0.00541314	-0.0706247	-0.144079
0.4	0.711055	0.735433	0.501956	0.140708	0.157925	0.036144	0.168397	0.112861	-0.0136752	0.186686	0.345639	0.091356	0.114258	0.0451354	-0.051426	0.0977385	0.0451298	-0.0672303	-0.00677914	-0.0758659	-0.149934
0.42	0.650381	0.672028	0.472156	0.156469	0.191911	0.0371046	0.153078	0.0948757	-0.0299895	0.21889	0.416339	0.0924719	0.118748	0.0370337	-0.0610589	0.107935	0.0411708	-0.0799912	0.00608794	-0.0743553	-0.157205
0.44	0.59955	0.612411	0.44898	0.15823	0.220843	0.0398734	0.140752	0.106511	-0.0259499	0.271975	0.46302	0.0828871	0.118949	0.0322142	-0.0595743	0.108362	0.0366949	-0.0753704	0.0223635	-0.0564203	-0.15747
0.46	0.56917	0.555542	0.430194	0.164281	0.244922	0.0399519	0.143852	0.140558	-0.0180675	0.331866	0.501056	0.070481	0.138119	0.0441211	-0.0543167	0.125152	0.0423601	-0.0692442	0.0448012	-0.0213033	-0.144949
0.48	0.541813	0.501903	0.407285	0.1715	0.242161	0.0418892	0.159857	0.180727	-0.00540511	0.381283	0.524994	0.0593167	0.156211	0.0650814	-0.0461895	0.158767	0.052938	-0.064946	0.0750134	0.00167551	-0.137431
0.5	0.51184	0.442009	0.385564	0.179057	0.21258	0.0529474	0.163228	0.202311	0.00389963	0.40986	0.526862	0.0434912	0.16245	0.0917708	-0.0359787	0.190502	0.0747791	-0.0715166	0.108205	-0.00292684	-0.138709
0.52	0.502204	0.418876	0.369087	0.186875	0.195935	0.0579803	0.163384	0.207071	0.00281707	0.415536	0.49005	0.0186113	0.168624	0.101128	-0.037255	0.207426	0.0877046	-0.0836934	0.128162	-0.00529104	-0.138696
0.54	0.501027	0.42971	0.342938	0.216414	0.198022	0.0440054	0.164972	0.203656	-0.00547569	0.405493	0.436888	0.000537973	0.187289	0.0974219	-0.0373259	0.221521	0.0928738	-0.0926471	0.122521	0.00212781	-0.128997
0.56	0.497698	0.455469	0.320455	0.224092	0.204008	0.0319471	0.177042	0.181179	-0.00505147	0.384931	0.409676	-0.0141492	0.209029	0.0984206	-0.0358373	0.244961	0.0969421	-0.097243	0.0989802	0.00443234	-0.117421
0.58	0.497096	0.468113	0.314503	0.212262	0.198737	0.0116541	0.20316	0.157483	-0.00438012	0.366761	0.387936	-0.0242533	0.213076	0.109442	-0.0405767	0.264227	0.118511	-0.0955047	0.0720311	0.0224312	-0.124113
0.6	0.5046	0.484128	0.312623	0.202959	0.196163	0.00663713	0.213943	0.153018	0.000486322	0.347809	0.374233	-0.0299557	0.20414	0.112289	-0.0504038	0.28038	0.139511	-0.0896973	0.0663213	0.0521031	-0.14289
0.62	0.500537	0.509715	0.3051	0.186888	0.197333	0.000403693	0.209468	0.155011	0.0142471	0.330588	0.361089	-0.0288865	0.186845	0.108794	-0.0563459	0.285563	0.155016	-0.0903816	0.103004	0.074551	-0.143785
0.64	0.47981	0.529379	0.297385	0.183161	0.193594	0.00111833	0.200481	0.151577	0.0373755	0.32001	0.349394	-0.0251663	0.189487	0.125032	-0.0476068	0.295607	0.164453	-0.0959836	0.149287	0.0644932	-0.136206
0.66	0.457063	0.529795	0.285825	0.191395	0.182201	0.00881598	0.188236	0.164137	0.0444868	0.3197	0.330979	-0.027657	0.211922	0.13755	-0.0346765	0.306196	0.160355	-0.100753	0.16818	0.0492793	-0.13688
0.68	0.438494	0.514907	0.276433	0.203058	0.176817	0.0121638	0.177893	0.173465	0.0331017	0.323379	0.328064	-0.0315968	0.206016	0.135043	-0.0281941	0.320531	0.160738	-0.100203	0.180848	0.0580384	-0.138173
0.7	0.410416	0.491144	0.274027	0.204227	0.177253	0.0113248	0.185523	0.181379	0.0283502	0.320513	0.339935	-0.0343466	0.181787	0.135739	-0.0335091	0.328442	0.1727	-0.0938271	0.20664	0.0913932	-0.130561
0.72	0.383763	0.464934	0.273	0.216376	0.180693	0.0063051	0.204875	0.17993	0.0314064	0.316207	0.342272	-0.0349324	0.164457	0.140962	-0.040692	0.33402	0.18358	-0.099496	0.22114	0.127141	-0.124331
0.74	0.365917	0.445613	0.266891	0.219014	0.160902	0.00537564	0.21476	0.171837	0.038946	0.314337	0.332668	-0.0384742	0.148971	0.155314	-0.0396251	0.330819	0.201455	-0.107164	0.198506	0.141018	-0.119123
0.76	0.341621	0.429628	0.255644	0.209858	0.149026	0.00670644	0.218275	0.169658	0.0407675	0.30932	0.332604	-0.0426526	0.146404	0.168787	-0.0456375	0.317503	0.236077	-0.107885	0.175608	0.133892	-0.121486
0.78	0.320788	0.41681	0.25444	0.187436	0.166385	0.00450562	0.219557	0.163901	0.0307285	0.314296	0.333614	-0.0459484	0.154682	0.177926	-0.0545283	0.307316	0.264991	-0.10347	0.18577	0.139999	-0.11924
0.8	0.289829	0.431391	0.260183	0.166104	0.179782	0.00655186	0.218841	0.160346	0.00819649	0.306685	0.34021	-0.0548079	0.158955	0.177263	-0.0624414	0.289044	0.262654	-0.100358	0.193651	0.145279	-0.111359
0.82	0.261259	0.42605	0.263452	0.164015	0.174097	0.0137606	0.200781	0.166558	0.000993099	0.294873	0.337613	-0.0635803	0.170955	0.177196	-0.0709754	0.284435	0.23957	-0.105066	0.212724	0.148979	-0.10997
0.84	0.249036	0.420706	0.260604	0.162588	0.178136	0.0224138	0.18743	0.171421	0.00183668	0.295023	0.333374	-0.0568136	0.182865	0.179237	-0.0806785	0.284398	0.234271	-0.110866	0.249085	0.144633	-0.118273
0.86	0.247107	0.416199	0.272137	0.165238	0.193667	0.0259156	0.18538	0.167076	0.00418282	0.292598	0.322423	-0.0501466	0.180695	0.190876	-0.0900956	0.282916	0.24483	-0.112336	0.270913	0.1449	-0.124199
0.88	0.257737	0.389213	0.2821	0.168859	0.187991	0.0179183	0.202807	0.176727	0.0128198	0.283733	0.323837	-0.0495632	0.18267	0.214641	-0.0940181	0.28033	0.260456	-0.110418	0.287413	0.157325	-0.125514
0.9	0.268865	0.365081	0.288375	0.186223	0.170911	0.00555357	0.213387	0.183599	0.0175433	0.283461	0.332987	-0.0485052	0.179374	0.217645	-0.0939374	0.27183	0.271969	-0.106357	0.299961	0.203245	-0.117067
0.92	0.27796	0.346259	0.284808	0.194255	0.16342	0.000387371	0.215195	0.199098	0.018619	0.271514	0.334843	-0.04797	0.174926	0.205756	-0.0931506	0.274443	0.272179	-0.102966	0.311686	0.273074	-0.0954853
0.94	0.271045	0.330017	0.28569	0.196271	0.168581	-0.0061715	0.215494	0.214356	0.0129013	0.245932	0.326512	-0.0470967	0.174185	0.198976	-0.0905308	0.271193	0.274564	-0.101679	0.299562	0.321537	-0.0781888
0.96	0.260186	0.322457	0.286464	0.199048	0.179709	-0.00863027	0.190906	0.21935	0.0134866	0.226814	0.332477	-0.0508573	0.173851	0.206098	-0.0788371	0.241451	0.276618	-0.103341	0.276979	0.319553	-0.0743974
0.98	0.247076	0.328022	0.282255	0.187368	0.181731	-0.00831202	0.167858	0.219944	0.0145744	0.223462	0.338137	-0.050607	0.177177	0.203522	-0.0683334	0.226013	0.28001	-0.103434	0.259835	0.286169	-0.0826689
1	0.249431	0.336883	0.282978	0.1674	0.17918	-0.0068292	0.160278	0.208446	0.0162375	0.22315	0.343497	-0.0483976	0.176788	0.203598	-0.0711221	0.198563	0.277708	-0.0998805	0.245265	0.271195	-0.103456
1.02	0.244604	0.333728	0.284599	0.1572	0.173285	-0.0101805	0.148392	0.196831	0.0156886	0.223983	0.342455	-0.052673	0.191648	0.195608	-0.0719686	0.195511	0.277934	-0.0935734	0.235648	0.260988	-0.119252
1.04	0.240571	0.320226	0.287297	0.151268	0.158986	-0.0105305	0.137943	0.197638	0.00971984	0.213783	0.33543	-0.0563999	0.209524	0.19315	-0.0736058	0.207822	0.275551	-0.094405	0.224033	0.24866	-0.121827
1.06	0.237447	0.308112	0.286055	0.144649	0.14829	-0.00255787	0.130534	0.19301	0.0103166	0.195153	0.321724	-0.0608075	0.21251	0.200505	-0.0764506	0.206463	0.256059	-0.0975145	0.208926	0.248154	-0.127014
1.08	0.225897	0.301026	0.283519	0.138296	0.158586	0.00101087	0.120865	0.196597	0.0168331	0.180944	0.321107	-0.0610424	0.192768	0.215694	-0.0748966	0.206228	0.243401	-0.0969276	0.198838	0.23064	-0.129926
1.1	0.203519	0.306294	0.286983	0.139726	0.171384	-0.000321468	0.125947	0.203695	0.0279348	0.166056	0.315512	-0.0671166	0.181573	0.225831	-0.0695581	0.204231	0.233162	-0.0992225	0.189894	0.220752	-0.121678
1.12	0.173654	0.306102	0.293745	0.144953	0.181828	0.00185486	0.126467	0.19386	0.0381068	0.155188	0.306134	-0.0720746	0.186694	0.222677	-0.0724805	0.213423	0.235877	-0.101777	0.176685	0.246428	-0.10824
1.14	0.149847	0.295799	0.296924	0.144171	0.18985	0.00751996	0.123904	0.186316	0.0355124	0.151919	0.296816	-0.0660531	0.177765	0.222626	-0.0781099	0.200398	0.236576	-0.103402	0.174622	0.263615	-0.106987
1.16	0.140168	0.274059	0.296801	0.133515	0.189123	0.00529003	0.130271	0.184774	0.0293375	0.1516	0.282211	-0.0576711	0.17667	0.214314	-0.0737373	0.182911	0.245115	-0.104355	0.173899	0.262849	-0.118727
1.18	0.130901	0.251434	0.292514	0.12805	0.173682	0.00520695	0.125511	0.182154	0.0214439	0.153788	0.268035	-0.057218	0.192458	0.197504	-0.0648693	0.173594	0.252823	-0.103523	0.182421	0.249604	-0.121463
1.2	0.132533	0.230167	0.279659	0.118454	0.154312	0.00293307	0.112989	0.199436	0.0237378	0.167116	0.25982	-0.0521178	0.2027	0.18601	-0.0647154	0.185291	0.244804	-0.0998308	0.188428	0.266682	-0.107506
1.22	0.13706	0.214307	0.262603	0.108016	0.155439	-0.000206411	0.118078	0.189224	0.0142138	0.173766	0.254939	-0.0457705	0.204442	0.176072	-0.0598075	0.194703	0.222596	-0.0920106	0.191344	0.289954	-0.0916838
1.24	0.143904	0.208656	0.245699	0.114094	0.163174	-0.000218057	0.122435	0.164692	0.0150516	0.173884	0.235272	-0.043449	0.205122	0.190864	-0.0549316	0.209497	0.227551	-0.0820506	0.209077	0.300092	-0.0978474
1.26	0.148058	0.213503	0.2365	0.121443	0.153285	-0.000787006	0.119658	0.157084	0.0199763	0.170945	0.220057	-0.0459747	0.214395	0.20149	-0.0527701	0.209299	0.21869	-0.07486	0.213066	0.283227	-0.0976299
1.28	0.143388	0.231016	0.23764	0.123693	0.13474	-0.00229918	0.13046	0.164551	0.0298798	0.200336	0.207875	-0.0492964	0.224143	0.206641	-0.0530934	0.216923	0.217906	-0.0732911	0.199811	0.266446	-0.0895997
1.3	0.128155	0.239728	0.230149	0.125334	0.110242	-0.00387455	0.136246	0.17567	0.0389262	0.208821	0.185637	-0.0514939	0.233519	0.206148	-0.0492839	0.226115	0.213712	-0.0792756	0.199716	0.285595	-0.0807631
1.32	0.11858	0.241304	0.217133	0.127338	0.100336	-0.010673	0.12208	0.162114	0.0395589	0.217318	0.160657	-0.0516994	0.22612	0.198106	-0.0447548	0.232033	0.205227	-0.0862857	0.214515	0.283441	-0.079701
1.34	0.127248	0.227047	0.207054	0.125972	0.0928317	-0.0201844	0.112047	0.147472	0.0360851	0.214743	0.150587	-0.0534576	0.201104	0.187092	-0.0542087	0.21476	0.208198	-0.0918873	0.195927	0.258759	-0.080875
1.36	0.139431	0.224167	0.201782	0.114075	0.0986058	-0.0256567	0.104932	0.142927	0.0291007	0.202846	0.140538	-0.0479448	0.189606	0.1787	-0.0609307	0.194231	0.20597	-0.0866667	0.180613	0.24844	-0.0809811
1.38	0.135828	0.210145	0.198798	0.108461	0.099794	-0.0231705	0.104322	0.134748	0.0145733	0.180199	0.124792	-0.0425851	0.199363	0.170086	-0.0676612	0.183524	0.198941	-0.0777135	0.182038	0.267956	-0.0796397
1.4	0.125137	0.189872	0.193099	0.101515	0.0976116	-0.0142306	0.0876832	0.128849	-0.00531243	0.156701	0.115203	-0.042957	0.216453	0.167565	-0.0662427	0.181796	0.196481	-0.0725057	0.175171	0.281683	-0.0823185
1.42	0.116435	0.163488	0.190091	0.101137	0.0936141	-0.0118689	0.0929672	0.120043	-0.0136363	0.154451	0.110976	-0.0475607	0.229743	0.177655	-0.0647351	0.188055	0.202214	-0.0747388	0.152477	0.269325	-0.0866733
1.44	0.110792	0.140174	0.191088	0.110668	0.0906338	-0.0121577	0.10432	0.129827	-0.00961137	0.151183	0.11635	-0.0494761	0.242575	0.171339	-0.0649497	0.187337	0.201137	-0.0726347	0.157821	0.271276	-0.0953863
1.46	0.0951107	0.130526	0.190547	0.112767	0.0928944	-0.0129319	0.115058	0.13512	0.00523234	0.136365	0.128679	-0.0497015	0.237287	0.163358	-0.062882	0.19488	0.201119	-0.0777428	0.180709	0.27843	-0.103344
1.48	0.087458	0.130699	0.181984	0.107961	0.0927089	-0.0139424	0.0979503	0.120455	0.0100351	0.131193	0.141361	-0.0506837	0.231127	0.153917	-0.0647399	0.203414	0.190406	-0.0821046	0.199519	0.282608	-0.105246
1.5	0.0811941	0.123416	0.169817	0.100377	0.0794859	-0.0230696	0.0875908	0.10499	0.0127809	0.130734	0.147546	-0.0493713	0.233993	0.153545	-0.0685619	0.214303	0.193502	-0.0856091	0.203532	0.271315	-0.100698
1.52	0.0733928	0.134283	0.164134	0.0893153	0.0778723	-0.0265598	0.0900547	0.0913016	0.0109907	0.126507	0.152107	-0.0489985	0.223914	0.161462	-0.0804569	0.213631	0.203448	-0.0857702	0.197179	0.280274	-0.104226
1.54	0.0832274	0.154217	0.16336	0.0811193	0.0788434	-0.0245916	0.0790604	0.0919722	-0.000698371	0.110557	0.150616	-0.0460358	0.208398	0.178362	-0.0882528	0.20212	0.206731	-0.0832885	0.218106	0.277244	-0.108211
1.56	0.0960011	0.171087	0.159078	0.0653164	0.0873898	-0.0193658	0.0651162	0.102376	-0.00838842	0.102653	0.141345	-0.0432732	0.191922	0.196749	-0.0868624	0.200853	0.191271	-0.081639	0.222856	0.272616	-0.101265
1.58	0.0971708	0.170616	0.152726	0.0574671	0.0918402	-0.016664	0.056735	0.0987939	-0.00842517	0.112904	0.133144	-0.0452527	0.183293	0.207349	-0.0706884	0.202772	0.169665	-0.0811248	0.2122	0.261938	-0.0865721
1.6	0.0923563	0.164254	0.151043	0.0572679	0.0829523	-0.0131997	0.0413972	0.0826111	0.00184808	0.129567	0.118688	-0.0472896	0.189108	0.204075	-0.0621086	0.198166	0.167505	-0.0875425	0.207453	0.244029	-0.0787635
1.62	0.0861507	0.158453	0.157661	0.0580912	0.0921315	-0.016243	0.0370537	0.0845831	0.00766061	0.12751	0.11092	-0.0470158	0.17787	0.18354	-0.0617356	0.199893	0.18707	-0.091804	0.180757	0.255961	-0.0817946
1.64	0.0902887	0.145355	0.165926	0.0769634	0.0860337	-0.0174237	0.0561144	0.104597	0.0121845	0.113148	0.112062	-0.0513911	0.205009	0.185622	-0.0688261	0.207236	0.195964	-0.0911928	0.1818	0.276551	-0.0915971
1.66	0.0935331	0.134874	0.166805	0.0836939	0.0588689	-0.0173547	0.0668413	0.104286	0.00949059	0.113932	0.107827	-0.0609365	0.244799	0.192198	-0.0738164	0.201558	0.177225	-0.0805843	0.166352	0.27647	-0.0938574
1.68	0.0950871	0.122086	0.16828	0.0790938	0.0402945	-0.0139652	0.0708838	0.104978	-0.000295757	0.117671	0.102464	-0.0642407	0.249778	0.197616	-0.0692256	0.185936	0.157479	-0.0706193	0.145834	0.243747	-0.0909524
1.7	0.103913	0.103818	0.167143	0.0854613	0.0337822	-0.00885996	0.0646721	0.101517	-0.00643977	0.115304	0.116761	-0.0590919	0.230043	0.186797	-0.0545714	0.178453	0.156716	-0.0702481	0.139719	0.227755	-0.0961629
1.72	0.106251	0.0898345	0.163742	0.09297	0.0408941	-0.00411376	0.0630428	0.0982831	0.000990575	0.100584	0.123695	-0.0537073	0.199982	0.17465	-0.0432031	0.189983	0.166924	-0.0695153	0.147076	0.236688	-0.110655
1.74	0.102841	0.0812323	0.154143	0.096668	0.067837	0.00185532	0.0529095	0.0962865	0.0137009	0.0956633	0.123469	-0.050111	0.1887	0.162616	-0.0517715	0.190359	0.181271	-0.0752638	0.144772	0.245149	-0.111053
1.76	0.113926	0.0973053	0.140357	0.0693941	0.0782773	0.0073724	0.0423603	0.0928271	0.0137705	0.0832549	0.117204	-0.048816	0.194701	0.153269	-0.0696937	0.175212	0.185408	-0.0813783	0.139843	0.248082	-0.104957
1.78	0.127075	0.100752	0.127289	0.0489045	0.0761844	0.0030312	0.0345354	0.07852	0.00435255	0.0797795	0.109865	-0.0519987	0.20737	0.138183	-0.0824787	0.152231	0.189726	-0.080346	0.147245	0.25303	-0.0905914
1.8	0.141112	0.107824	0.121523	0.049813	0.062463	-0.00445471	0.032732	0.0776452	-0.00250453	0.0797522	0.120793	-0.0579944	0.212708	0.146585	-0.0836027	0.133563	0.195588	-0.0842615	0.163064	0.258456	-0.0790645
1.82	0.148443	0.116484	0.117513	0.0716756	0.0571566	-0.00744526	0.0496468	0.0862672	-0.00895253	0.0776462	0.118395	-0.0689838	0.21826	0.1663	-0.0869638	0.131969	0.200511	-0.0855652	0.185453	0.266099	-0.0820946
1.84	0.157215	0.118818	0.117211	0.0908878	0.0650325	-0.00399628	0.0492433	0.0783911	-0.0107324	0.0868358	0.122965	-0.0753091	0.216545	0.180579	-0.0918967	0.157591	0.199171	-0.0891639	0.209893	0.280508	-0.0873772
1.86	0.16958	0.13135	0.119293	0.0965506	0.0616033	-0.00163837	0.0522363	0.0714708	-0.000292483	0.0863152	0.14129	-0.072184	0.202422	0.155941	-0.0835529	0.18676	0.188857	-0.0909581	0.231767	0.282598	-0.100185
1.88	0.183324	0.135931	0.116522	0.0835242	0.047036	-0.00657975	0.0554184	0.0631334	-0.00097126	0.0798309	0.146265	-0.0631993	0.181897	0.139849	-0.0681455	0.210785	0.170867	-0.086606	0.223369	0.266354	-0.112553
1.9	0.177784	0.127271	0.104415	0.0607756	0.0341462	-0.0153455	0.0534513	0.0474172	-0.00352728	0.0909175	0.166551	-0.0581638	0.177191	0.141031	-0.0574171	0.234404	0.17671	-0.0760351	0.203755	0.252142	-0.111394
1.92	0.159357	0.108243	0.0881752	0.0375438	0.0162062	-0.0162782	0.0425298	0.0424431	-0.0121771	0.114892	0.181142	-0.0569333	0.181915	0.150777	-0.054856	0.256031	0.197642	-0.0653084	0.191701	0.237318	-0.0925959
1.94	0.140997	0.0863907	0.0781129	0.0361994	0.00978542	-0.0120314	0.0390363	0.0439841	-0.0135825	0.142904	0.198436	-0.0603466	0.19695	0.154765	-0.0539506	0.25928	0.20577	-0.0609962	0.194411	0.23375	-0.0780543
1.96	0.129219	0.0950057	0.0872981	0.0602622	0.0057567	-0.0133926	0.043188	0.0266881	-0.00337096	0.151339	0.19188	-0.0587728	0.218756	0.160653	-0.0492564	0.25605	0.19669	-0.0629375	0.189885	0.253523	-0.0822834
1.98	0.121826	0.1081	0.101948	0.0824903	0.00763189	-0.0105057	0.0433944	0.0341792	0.01605	0.1497	0.165392	-0.054798	0.216617	0.170864	-0.0565703	0.231984	0.182326	-0.0666004	0.182857	0.297729	-0.104269
2	0.112248	0.099575	0.116343	0.0797088	0.0171027	-0.00350335	0.0326925	0.0415621	0.0296896	0.125927	0.152636	-0.0532055	0.211405	0.170134	-0.0521422	0.22558	0.185448	-0.0751309	0.159889	0.308208	-0.103212
2.02	0.111453	0.0831049	0.120158	0.0557658	0.0283565	0.00345582	0.0149774	0.0496905	0.026353	0.105351	0.156617	-0.0560903	0.211098	0.159524	-0.0486484	0.230025	0.194278	-0.0842619	0.138363	0.284526	-0.0780116
2.04	0.113386	0.0680573	0.119732	0.0243683	0.04527	0.00310227	-0.00640863	0.0521416	0.0207056	0.0809535	0.173666	-0.0595537	0.200478	0.150676	-0.0480312	0.2226	0.194639	-0.0878464	0.124982	0.267176	-0.069927
2.06	0.127343	0.0598948	0.115603	0.00319228	0.0561346	-0.00159114	-0.00551405	0.0574163	0.017514	0.0709516	0.176846	-0.0624968	0.193543	0.155318	-0.0461306	0.215655	0.183045	-0.0783424	0.127416	0.251837	-0.07249
2.08	0.13298	0.0667451	0.111086	-0.0102536	0.0547897	-0.00338077	-0.00053173	0.0706973	0.00892784	0.0827494	0.155983	-0.0618062	0.204319	0.16547	-0.0477029	0.205346	0.161708	-0.0649053	0.135101	0.21907	-0.0764299
2.1	0.135776	0.0745825	0.111662	0.00902069	0.0590541	-0.00231076	0.0221318	0.0762323	0.00498842	0.0998104	0.140875	-0.0522963	0.200905	0.19603	-0.0523034	0.180418	0.137327	-0.0649162	0.134437	0.192895	-0.0775114
2.12	0.131513	0.0801538	0.110434	0.0440013	0.0657085	0.00337957	0.052188	0.078177	0.010999	0.113822	0.129931	-0.0428484	0.19852	0.20682	-0.0495368	0.17471	0.144211	-0.0740353	0.17219	0.215299	-0.0735922
2.14	0.125836	0.0987391	0.10412	0.070778	0.0540423	-0.00107568	0.0421407	0.0741827	0.0120469	0.119255	0.127568	-0.042626	0.199669	0.198003	-0.0482674	0.187668	0.161834	-0.0750147	0.213101	0.230737	-0.0702342
2.16	0.128736	0.124897	0.0970761	0.0626753	0.0366702	-0.0140543	0.0531189	0.0700576	0.0152698	0.113378	0.128341	-0.0458657	0.201931	0.194132	-0.0502577	0.221415	0.170579	-0.065397	0.22754	0.22575	-0.0696827
2.18	0.134621	0.162442	0.0997627	0.0544171	0.0403722	-0.0207857	0.0599929	0.0752977	0.0169055	0.107191	0.121768	-0.0521099	0.209808	0.199429	-0.0536143	0.239916	0.180357	-0.0623141	0.230174	0.242144	-0.0610949
2.2	0.145441	0.167255	0.110575	0.0538445	0.0357479	-0.0134762	0.084325	0.087999	0.0312769	0.0981233	0.113699	-0.0547566	0.227787	0.193456	-0.0662824	0.236135	0.18331	-0.0651188	0.220508	0.260168	-0.0597058
2.22	0.150144	0.157322	0.120197	0.0440924	0.0316288	-0.00274139	0.0894419	0.0961399	0.033237	0.102414	0.119397	-0.0539723	0.250624	0.180222	-0.0858003	0.231348	0.171069	-0.0664546	0.188125	0.250169	-0.0683627
2.24	0.161196	0.156383	0.126725	0.0414179	0.0393511	-0.000472003	0.0708874	0.0869629	0.0221755	0.107089	0.131972	-0.0466884	0.263501	0.170387	-0.0907142	0.232267	0.155257	-0.0727052	0.151869	0.20428	-0.068405
2.26	0.160659	0.158202	0.128204	0.0593561	0.0547293	0.000379962	0.0534621	0.0664493	0.0133671	0.11593	0.134805	-0.043951	0.24244	0.16109	-0.0864198	0.225953	0.154243	-0.0735666	0.143708	0.194855	-0.0738219
2.28	0.144919	0.148269	0.129795	0.0805951	0.0548288	0.00206713	0.0277229	0.030099	0.0183162	0.134777	0.142678	-0.0462459	0.231613	0.14215	-0.0777916	0.230589	0.159541	-0.0614396	0.113684	0.196794	-0.0856561
2.3	0.138843	0.134421	0.123161	0.0945144	0.0396301	0.00286626	0.0493739	0.0551194	0.0311382	0.138525	0.145294	-0.0499266	0.227092	0.147627	-0.07047	0.243693	0.174386	-0.0501845	0.114468	0.214163	-0.0878632
2.32	0.140378	0.103939	0.118477	0.0776264	0.0333788	0.000377183	0.0499939	0.055411	0.0365281	0.153532	0.15232	-0.051637	0.223796	0.178392	-0.0640442	0.245801	0.18398	-0.0428132	0.129931	0.234084	-0.0791169
2.34	0.140402	0.0965499	0.108685	0.060643	0.0371138	-0.00681025	0.0307543	0.0376465	0.0278517	0.156916	0.153579	-0.0516902	0.205766	0.215101	-0.0750061	0.236091	0.190991	-0.0439996	0.120289	0.247991	-0.0829127
2.36	0.137301	0.0890259	0.102117	0.0611281	0.0411638	-0.0179182	0.0469204	0.0512559	0.0187414	0.157796	0.139147	-0.0437783	0.162548	0.229709	-0.0748977	0.219432	0.196942	-0.0466417	0.115154	0.264654	-0.0879328
2.38	0.125899	0.082859	0.0936059	0.0589619	0.0333946	-0.0190403	0.0393816	0.0534569	0.0133912	0.158979	0.144499	-0.0382101	0.145066	0.217167	-0.0587209	0.199748	0.1951	-0.0522465	0.120524	0.25466	-0.0968125
2.4	0.110625	0.097836	0.0877977	0.0446418	0.0280532	-0.0113286	0.0347293	0.0437926	0.0217721	0.144492	0.162379	-0.0387572	0.157415	0.200848	-0.0448725	0.185463	0.179837	-0.0544356	0.146987	0.228481	-0.0891078
2.42	0.103008	0.106174	0.088267	0.0408946	0.0331513	-0.00308424	0.0333879	0.0292424	0.0285018	0.119792	0.172616	-0.0425249	0.20562	0.19305	-0.0486818	0.187784	0.178289	-0.0537444	0.165998	0.22022	-0.0661764
2.44	0.0861765	0.112095	0.0830661	0.0316507	0.0378999	-0.00197373	0.0461968	0.0263566	0.0260114	0.0961764	0.174739	-0.0462568	0.222164	0.201812	-0.0608527	0.166403	0.191833	-0.0514026	0.16926	0.216733	-0.0479227
2.46	0.057916	0.0931739	0.0794854	0.0163879	0.0301601	-0.00243581	0.0361222	0.0468364	0.0140341	0.0999166	0.160741	-0.0512334	0.191397	0.201096	-0.0669125	0.162618	0.198436	-0.052547	0.140655	0.208788	-0.0512104
2.48	0.0491465	0.092314	0.0757755	0.0186904	0.0228555	-0.00655911	0.0276542	0.0520033	0.000816431	0.0951167	0.144085	-0.0454337	0.164705	0.193596	-0.0730061	0.156349	0.201145	-0.0597726	0.0971599	0.202288	-0.0635041
2.5	0.0614201	0.0974205	0.0745477	0.0484072	0.0325361	-0.0137937	0.012064	0.0437591	0.00214831	0.0863343	0.133686	-0.0402694	0.157177	0.184697	-0.0689257	0.17001	0.192187	-0.0710404	0.0858752	0.207382	-0.065232
2.52	0.0739494	0.101007	0.0723549	0.0654395	0.0332018	-0.0223383	0.0151331	0.0543755	0.0192567	0.0745327	0.145355	-0.0444861	0.147281	0.166834	-0.06416	0.164822	0.177659	-0.0780051	0.103002	0.20148	-0.0542169
2.54	0.0894794	0.0831192	0.0676287	0.0555524	0.0446025	-0.0282061	0.0029523	0.0381795	0.0236787	0.0682229	0.146056	-0.0468155	0.130284	0.170577	-0.0617036	0.167832	0.182276	-0.0734642	0.115233	0.197738	-0.0385103
2.56	0.0938138	0.0749546	0.0753764	0.0455292	0.0385863	-0.0290751	0.0036367	0.0410049	0.0205162	0.0695439	0.145936	-0.0469547	0.126079	0.154094	-0.0538711	0.165085	0.193403	-0.0628646	0.126966	0.184233	-0.04911
2.58	0.101811	0.0673928	0.0821556	0.0471012	0.0392789	-0.0250823	0.0129293	0.0544731	0.00841537	0.0813637	0.138152	-0.0458941	0.128858	0.14475	-0.0422002	0.15099	0.183719	-0.0667838	0.110501	0.178371	-0.0802616
2.6	0.105379	0.0625112	0.0872158	0.0481734	0.0395992	-0.0233727	0.0369168	0.0334814	0.00320628	0.0800793	0.145688	-0.0437368	0.139543	0.122019	-0.0397811	0.159984	0.153692	-0.0763521	0.104113	0.168885	-0.111232
2.62	0.115187	0.0613662	0.0954493	0.0529902	0.0225084	-0.024846	0.0517552	0.0409033	0.0076316	0.0735928	0.151342	-0.0393136	0.146901	0.0960465	-0.0473676	0.196252	0.14199	-0.0859627	0.0982799	0.172289	-0.11149
2.64	0.131042	0.0795254	0.104886	0.0670642	0.0118633	-0.0262869	0.0415576	0.0410426	0.011953	0.0620682	0.140068	-0.0415206	0.143547	0.0887673	-0.0621568	0.213116	0.168456	-0.0906766	0.108806	0.171765	-0.106238
2.66	0.139681	0.102485	0.0966286	0.0595449	0.0294789	-0.0250721	0.0281736	0.0441066	0.0126625	0.058988	0.121816	-0.041272	0.148789	0.0949364	-0.0732181	0.211356	0.195024	-0.0973866	0.0975654	0.190627	-0.102397
2.68	0.157082	0.120244	0.0934193	0.0634955	0.0414204	-0.0229722	0.0343971	0.0322456	0.014505	0.0837642	0.114548	-0.0410392	0.148259	0.116562	-0.0859529	0.194143	0.204108	-0.099047	0.0938898	0.183298	-0.0901539
2.7	0.17608	0.122349	0.0850665	0.061581	0.0541258	-0.025498	0.0542156	0.0372007	0.0144335	0.118857	0.108296	-0.0460419	0.148202	0.135402	-0.0932463	0.176294	0.194914	-0.0993157	0.124724	0.164357	-0.0881822
2.72	0.17666	0.126085	0.0774035	0.0663842	0.0581074	-0.0289912	0.0265219	0.0429673	0.0198052	0.127111	0.114659	-0.0482965	0.132038	0.161704	-0.0938462	0.171448	0.190667	-0.0971335	0.170906	0.149094	-0.0964106
2.74	0.160378	0.125503	0.0709216	0.0643353	0.0497539	-0.0268871	0.0285111	0.0416018	0.020866	0.150231	0.111011	-0.0442286	0.13011	0.171679	-0.0812624	0.184183	0.170944	-0.0907863	0.215626	0.154829	-0.0907266
2.76	0.150664	0.134589	0.0645086	0.0594276	0.0296315	-0.0238295	0.0547728	0.0360024	0.00841273	0.109994	0.105688	-0.0396155	0.165849	0.159617	-0.0738034	0.206155	0.159968	-0.0831109	0.227567	0.154783	-0.0805301
2.78	0.141729	0.13992	0.0764515	0.0362084	0.0224472	-0.0244906	0.0441749	0.0312775	0.00273856	0.0915223	0.0977296	-0.0418601	0.178118	0.12111	-0.0672927	0.200017	0.170728	-0.0745916	0.193423	0.155995	-0.0732638
2.8	0.13299	0.134226	0.0788296	0.0349237	0.0331309	-0.0245757	0.0284577	0.0326346	-0.00703722	0.0952187	0.108375	-0.0488365	0.160597	0.115437	-0.0626175	0.189045	0.182789	-0.0723786	0.159982	0.153362	-0.0619029
2.82	0.12186	0.131552	0.0816562	0.0339471	0.0235299	-0.0176317	0.0417423	0.0552497	-0.00551167	0.106417	0.122749	-0.0465759	0.126018	0.112522	-0.0629266	0.17959	0.174013	-0.0696972	0.123901	0.146355	-0.0589299
2.84	0.119795	0.124607	0.09293	0.0287919	-0.00341197	-0.00799081	0.0394795	0.0513059	0.0191891	0.123323	0.122093	-0.0436256	0.115895	0.117429	-0.0660764	0.185225	0.170261	-0.0806527	0.100388	0.15101	-0.0710482
2.86	0.116466	0.129808	0.0971376	0.0253759	-0.0317598	-0.0144615	0.051607	0.0590861	0.0333093	0.1427	0.124521	-0.0438136	0.133394	0.114843	-0.0748886	0.17364	0.166205	-0.0874407	0.11471	0.16645	-0.0914103
2.88	0.115888	0.146234	0.1035	0.0248057	-0.0372798	-0.0272361	0.0846058	0.0289697	0.0362056	0.163281	0.12892	-0.0427497	0.147847	0.112682	-0.0836915	0.17917	0.153874	-0.080225	0.136976	0.155476	-0.0930256
2.9	0.126569	0.163014	0.104002	0.0375877	-0.0204659	-0.0286861	0.0797171	0.027612	0.0301397	0.19689	0.132723	-0.0444039	0.177834	0.115093	-0.0861139	0.177085	0.14982	-0.0742081	0.169339	0.143346	-0.0789685
2.92	0.141972	0.157137	0.108428	0.0426885	0.0095644	-0.0306368	0.0536781	0.0250769	0.015821	0.183306	0.124014	-0.0504908	0.205084	0.1275	-0.0896167	0.171947	0.156342	-0.0754549	0.17571	0.131751	-0.0706354
2.94	0.156729	0.130233	0.10846	0.0353605	0.0225758	-0.0366478	0.031338	0.0391737	0.00996604	0.182402	0.109187	-0.04946	0.186758	0.147008	-0.0896692	0.173398	0.16924	-0.0796657	0.137991	0.124336	-0.0625865
2.96	0.193042	0.0996155	0.102329	0.0323673	0.0200782	-0.0438129	0.0509084	0.0623619	0.0133554	0.150099	0.110593	-0.0460817	0.160025	0.180559	-0.0805063	0.183852	0.174174	-0.0790171	0.106169	0.132362	-0.0606184
2.98	0.207431	0.0881344	0.094142	0.0276655	0.0150296	-0.0401878	0.0388651	0.0672926	0.0164663	0.138749	0.130494	-0.0417961	0.155121	0.184357	-0.0696048	0.166985	0.161323	-0.075826	0.103721	0.152465	-0.0701476
3	0.206323	0.0982055	0.0858834	0.016702	0.0120527	-0.0285767	0.0551094	0.0616465	0.0128227	0.140637	0.132742	-0.0307872	0.180511	0.164864	-0.0773595	0.156565	0.156691	-0.0728892	0.133455	0.154922	-0.0873661

## Sheet: Fig S1
Condition	VD1	VD2	Length
cognitive	-0.0404248	-0.00645734	11
cognitive	-0.0382139	-0.000922364	11
cognitive	-0.0344071	-0.00200302	11
cognitive	-0.0340374	-0.00259115	11
cognitive	-0.0329632	-0.00115502	11
cognitive	-0.0332286	-0.00155227	11
cognitive	-0.0400125	-0.00398297	11
cognitive	-0.0373647	-0.000917361	11
cognitive	-0.03572	-0.00361709	11
cognitive	-0.0343582	-0.00417447	11
cognitive	-0.037119	-0.00539632	10
cognitive	-0.0381433	-0.00278118	11
cognitive	-0.0358658	-0.0060689	11
cognitive	-0.0345723	-0.00533203	11
cognitive	-0.0387927	-0.000792926	11
cognitive	-0.03922	-0.00360196	10
cognitive	-0.0349489	-0.00299045	11
cognitive	-0.0366095	-0.00168853	11
cognitive	-0.0351356	-0.00511152	12
cognitive	-0.0360557	-0.00213252	11
cognitive	-0.0269932	-0.00246485	12
cognitive	-0.0350948	-0.00328587	11
cognitive	-0.0406305	0.00471866	11
cognitive	-0.0347081	-0.00378207	11
cognitive	-0.033813	-0.0039126	11
cognitive	-0.0353063	-0.00213767	11
cognitive	-0.0357478	-0.000752985	11
cognitive	-0.0369849	-0.00424604	11
cognitive	-0.0362031	-0.00365624	11
cognitive	-0.0370972	-0.00359595	11
cognitive	-0.0375888	-0.00537594	11
cognitive	-0.0390088	-0.00254149	11
cognitive	-0.0360946	-0.00201798	11
cognitive	-0.0387307	0.00112926	11
cognitive	-0.0374579	-0.00236164	11
cognitive	-0.0386735	-0.00260094	12
cognitive	-0.036993	-0.0034063	11
cognitive	-0.0376909	-0.00198205	11
cognitive	-0.0372688	-0.00426654	11
cognitive	-0.0366975	-0.00329255	11
cognitive	-0.0390153	-0.00549544	10
cognitive	-0.0351897	-0.00222431	11
cognitive	-0.035337	-0.00161853	11
cognitive	-0.035837	-0.00435009	12
cognitive	-0.0423382	0.00439791	12
cognitive	-0.0365122	-0.00363236	11
cognitive	-0.0361123	-0.0036592	11
cognitive	-0.0387288	-0.00489429	11
cognitive	-0.0401277	-0.00574684	11
cognitive	-0.0362482	-0.00306099	11
cognitive	-0.0358026	-0.00290629	11
cognitive	-0.036247	-0.00166978	11
cognitive	-0.0369601	-0.00179863	11
cognitive	-0.0364852	-0.00312994	11
cognitive	-0.0367926	-0.00190322	11
cognitive	-0.0446016	-0.00582306	11
cognitive	-0.0373012	-0.00281699	11
cognitive	-0.0377012	-0.00601817	12
cognitive	-0.0368953	-0.00197052	11
cognitive	-0.03749	-0.00472549	12
cognitive	-0.0340781	-0.00402525	11
cognitive	-0.034632	-0.00621752	12
cognitive	-0.0341966	-0.00299396	11
cognitive	-0.0346582	-0.00596903	12
cognitive	-0.0358954	-0.0022042	11
cognitive	-0.0363616	-0.00238403	11
cognitive	-0.0389928	-0.00200412	11
cognitive	-0.0363671	-0.00194262	11
cognitive	-0.036892	-0.00245346	11
cognitive	-0.0343807	-0.00139234	11
cognitive	-0.0366932	-0.000446278	11
cognitive	-0.0383666	-0.00645336	11
cognitive	-0.0392196	0.00142276	11
cognitive	-0.0376666	0.000717925	11
cognitive	-0.0367424	-0.00221781	11
cognitive	-0.0369195	-0.000645035	11
cognitive	-0.039316	0.000304398	11
cognitive	-0.0404806	-0.00220604	10
cognitive	-0.035927	-0.00191084	11
cognitive	-0.0363492	-0.00341159	11
cognitive	-0.0331911	-0.00224515	11
cognitive	-0.035164	-0.00205456	11
cognitive	-0.0366431	-0.00548325	11
cognitive	-0.0373782	-0.00498838	12
cognitive	-0.0375338	-0.00328729	11
cognitive	-0.0359009	-0.00418931	11
cognitive	-0.0349763	-0.00354153	11
cognitive	-0.0344384	-0.00326801	11
cognitive	-0.0360721	-0.00267711	11
cognitive	-0.0354296	-0.00131609	11
cognitive	-0.0357838	-0.00387374	11
cognitive	-0.0365264	-0.00709906	12
cognitive	-0.0354974	-0.00469707	11
cognitive	-0.0358719	-0.00750407	12
other	0.0258923	-0.00503983	24
other	0.0128152	0.00529984	21
other	0.00814702	0.00503769	20
other	0.0203924	-0.00301628	24
other	0.0187943	0.000913374	23
other	0.0375382	0.00215193	27
other	0.0371099	-0.0018646	27
other	0.0130742	0.000894303	21
other	0.0180864	0.00549891	23
other	0.00718011	0.00307889	21
other	0.0111905	0.00420101	21
other	0.0234408	0.00216887	24
other	0.00473682	0.0012914	19
other	0.0357157	0.000113678	27
other	0.0561523	-0.00733054	33
other	0.0243033	0.00215448	24
other	0.0559093	0.00616935	32
other	0.0641637	0.00667636	34
other	0.0566724	0.00338252	33
other	0.0520018	0.00190744	33
other	0.0511944	0.00426981	32
other	0.070413	0.00483795	37
other	0.00637187	0.00244907	19
other	0.0557206	0.00150615	32
other	0.0607062	0.00444862	34
other	0.0555838	-0.000372718	33
other	0.0429051	0.00355862	30
other	0.0524821	0.00269513	32
other	0.0560989	0.000497726	33
other	0.0548729	0.000512039	33
other	0.0770598	-0.000571712	43
other	0.0432043	0.00507864	30
other	0.0437989	0.00238784	30
other	0.0179637	0.00232971	22
other	0.057513	-0.000721998	34
other	-0.0104708	-0.000981581	17
other	0.0320675	0.00334909	26
other	0.0794144	0.00317921	41
other	0.0464047	0.00180978	30
other	-0.00274399	0.00138268	18
other	0.0450606	0.00578455	30
other	0.0503907	0.00236058	31
other	0.0477767	0.00314764	31
other	0.0445824	0.00753142	31
other	0.0207115	0.00321655	24
other	0.0492377	0.00321367	31
other	0.0460259	-0.00383679	30
other	0.055689	-0.00352656	33
other	0.0491392	-0.0030174	31
other	0.0643087	-0.00531575	33
other	0.0510194	-0.00252021	31
other	0.0456321	-0.00636278	30
other	0.0465808	-0.00374203	29
other	0.0466755	-0.00441951	30
other	0.0484389	-0.00430045	29
other	0.0144592	0.00347052	22
other	0.0551793	-0.00460074	33
other	0.048604	-0.00627328	31
other	0.0456041	-0.00582969	30
other	0.044233	-0.00649912	29
other	0.0494978	-0.00325779	31
other	0.0401507	-0.00360033	28
other	0.0480612	-0.00552351	31
other	0.0490033	-0.00246302	31
other	0.039495	-0.00563407	29
other	0.023985	-0.00795154	23
other	0.00696101	0.00351583	21
other	0.0604052	-0.00315009	34
other	0.0445276	-0.00470479	28
other	0.0333396	-0.00471283	26
other	0.0292191	-0.00585628	26
other	0.0190872	-0.00288079	23
other	0.0355557	-0.00822534	25
other	0.0381731	-0.00628602	27
other	0.0630266	-0.0114861	34
other	0.0516083	-0.00751119	32
other	0.0488661	-0.00855295	32
other	0.0110968	0.00251502	22
other	0.0408048	-0.00716707	28
other	0.0454604	-0.00500588	30
other	0.0381842	-0.00758838	27
other	0.0181754	-0.0079909	23
other	0.0106215	-0.00648382	20
other	0.0244642	-0.00526855	23
other	0.038667	-0.00739236	27
other	0.0189856	-0.00787319	22
other	0.016066	-0.00181171	21
other	0.0078238	-0.00361082	19
other	0.0191583	-0.000273431	23
other	0.00660765	-0.00862297	19
other	0.023168	-0.0128392	23
other	0.0127346	-0.00628683	21
other	0.0289762	-0.00359833	25
other	0.0238018	-0.00188981	24
other	0.00429483	-0.00691207	18
other	0.0128687	-0.000980826	20
other	0.0233112	-0.00472148	24
other	0.0443094	-0.0031873	29
other	0.0476528	-0.010428	30
self	-0.0206267	0.001585	13
self	0.00478928	0.00760081	19
self	-0.0373958	0.00689509	11
self	0.00464935	0.00622674	20
self	0.00672064	0.00872381	19
self	0.0149286	0.00569777	23
self	0.00829754	0.00460021	21
self	0.00331229	0.0028125	20
self	0.00081498	0.00308334	19
self	0.00989919	0.00430827	21
self	-0.00402833	0.00457378	18
self	0.00593483	0.00535916	21
self	0.0384615	0.00545788	29
self	0.00949106	0.00633291	21
self	-0.00452935	0.00258935	19
self	-0.0234296	0.00580349	13
self	0.020559	0.0101177	24
self	0.00340589	0.00572482	18
self	-0.0123423	0.00725145	16
self	-0.015445	0.0038576	16
self	-0.0301518	0.0121063	13
self	-0.00704181	0.00675675	15
self	-0.00704077	0.00349417	17
self	0.0349883	0.00124727	26
self	0.0228055	-0.00154263	24
self	0.0100767	0.00351732	22
self	0.0104213	0.00332053	22
self	-0.00290421	0.00295899	18
self	0.00447887	0.00709029	20
self	-0.00785489	0.00395509	17
self	-0.0207061	0.00709847	14
self	-0.0278528	0.0100061	13
self	-0.0402133	0.00760484	10
self	-0.0222624	0.00737661	13
self	0.00432778	0.00530559	20
self	-0.00282813	0.00363107	17
self	-0.0295537	0.00478911	12
self	-0.0324251	0.0150255	11
self	-0.0435114	0.0158287	9
self	-0.0477785	0.00387561	9
self	-0.0237265	-0.000617053	13
self	-0.0389689	0.00684066	11
self	-0.0176597	0.00377767	15
self	-0.0233498	0.0113536	14
self	-0.0509188	0.0046634	8
self	0.0159541	0.0077484	23
self	-0.0402011	0.014044	10
self	-0.0242095	0.00856496	14
self	0.00321122	0.00697124	19
self	0.00656254	-0.00443845	20
self	0.0121847	0.00792211	20
self	0.0121758	0.00874212	20
self	0.0289366	-0.00206245	26
self	0.0175641	0.0093262	21
self	-0.0305894	0.00661641	10
self	-0.0200724	-0.00518613	12
self	0.00932819	0.00548886	21
self	-0.0166044	0.00554288	13
self	-0.0136982	0.00442944	15
self	-0.0226874	0.00492861	13
self	-0.0290676	0.00638188	12
self	-0.0248945	0.00512938	11
self	-0.0249596	-0.00178848	12
self	0.0421536	-7.54524e-05	27
self	-0.0226472	0.00847431	12
self	-0.0263984	0.00167597	12
self	-0.0232958	0.00366582	12
self	0.0244627	0.00635302	23
self	-0.0284419	0.00724707	11
self	-0.014013	1.22191e-05	15
self	0.010851	0.000961391	19
self	0.00665197	-0.000302432	18
self	-0.0245043	0.00697934	12
self	-0.0160341	0.00294469	14
self	-0.0287664	0.0041304	12
self	-0.0269624	0.00426106	12
self	-0.0318763	0.00279336	10
self	0.0316227	-0.00850044	26
self	0.0111289	0.00490538	21
self	0.0263652	0.00947522	23
self	0.0269871	0.00580769	24
self	0.0266026	0.00468049	24
self	0.0213089	0.00137415	24
self	0.020896	0.00543735	23
self	0.0431204	0.00250269	28
self	0.0327857	0.0064671	25
self	0.0273526	-0.00103269	24
self	0.0129208	0.00176525	21
self	0.0231473	0.00537897	23
self	0.00291942	0.00361051	20
self	0.0281408	0.000227382	24
self	0.0260777	0.000462377	24
self	0.0429349	-0.00103796	28
self	0.0124409	0.00389319	21
self	0.0136534	0.00301816	21
self	0.0284454	0.000109187	25
self	0.00842188	-0.00206408	19
self	0.00967642	0.00110282	20
self	0.0141346	-0.00141401	21
self	0.0358078	-0.00102647	26

## Sheet: Fig S3
Participant	ROIgroup	Onset (ms)
03	Visual	34.6161		NOTE: shown are single-trial ROIgroup means, individual observations in Sheet 1
03	Visual	0
03	Visual	2.43532
03	Visual	53.9741
03	Visual	109.802
03	Visual	0
03	Visual	2.98437
03	Visual	68.9022
03	Visual	16.4777
03	Visual	21.8851
03	Visual	0
03	Visual	55.511
03	Visual	41.8056
03	Visual	37.2711
03	Visual	58.1995
03	Visual	32.5495
03	Visual	0
03	Visual	81.3494
03	Visual	138.659
03	Visual	178.682
03	Visual	20.5921
03	Visual	91.8616
03	Visual	55.9007
03	Visual	99.1168
03	Visual	184.164
03	Visual	84.8578
03	Visual	103.56
03	Visual	14.9262
03	Visual	40.0094
03	Visual	36.4983
03	Visual	88.8102
03	Visual	79.0445
03	Visual	143.557
03	Visual	72.4113
03	Visual	58.7461
03	Visual	112.576
03	Visual	47.9827
03	Visual	61.5494
03	Visual	65.1769
03	Visual	141.685
03	Visual	51.5484
03	Visual	185.144
03	Visual	58.1739
03	Visual	82.9642
03	Visual	149.539
03	Visual	104.417
03	Visual	113.92
03	Visual	79.4554
03	Visual	12.0494
03	Visual	34.5878
03	Visual	80.174
03	Visual	157.734
03	Visual	41.6143
03	Visual	63.8283
03	Visual	71.3959
03	Visual	32.6778
03	Visual	118.42
03	Visual	53.7377
03	Visual	90.5083
03	Visual	20.2645
03	Visual	152.307
03	Visual	111.929
03	Visual	91.0716
03	Visual	165.802
03	Visual	85.4843
03	Visual	16.1405
03	Visual	34.7737
03	Visual	70.4996
03	Visual	59.9271
03	Visual	108.907
03	Visual	105.096
03	Visual	22.1246
03	Visual	67.4525
03	Visual	30.0351
03	Visual	144.282
03	Visual	54.9749
03	Visual	91.2987
03	Visual	121.604
03	Visual	70.9347
03	Visual	58.7186
03	Visual	68.2146
03	Visual	89.3063
03	Visual	69.4599
03	Visual	70.2557
03	Visual	52.0045
03	Visual	138.726
03	Visual	55.7229
03	Visual	123.792
03	Visual	109.295
03	Visual	52.1717
03	Visual	113.788
03	Visual	189.325
03	Visual	52.5576
03	Visual	59.656
03	Visual	63.3243
03	Visual	51.2868
03	Visual	58.1649
03	Visual	119.351
03	Visual	137.366
03	Visual	119.224
04	Visual	34.3478
04	Visual	51.6551
04	Visual	0
04	Visual	19.8285
04	Visual	16.8508
04	Visual	25.4685
04	Visual	14.7938
04	Visual	73.6743
04	Visual	60.5397
04	Visual	0.0364955
04	Visual	49.9917
04	Visual	28.6065
04	Visual	40.359
04	Visual	0
04	Visual	126.833
04	Visual	97.8929
04	Visual	123.798
04	Visual	114.177
04	Visual	133.316
04	Visual	95.6484
04	Visual	77.3448
04	Visual	71.6172
04	Visual	116.059
04	Visual	58.5037
04	Visual	107.103
04	Visual	78.6391
04	Visual	127.141
04	Visual	107.885
04	Visual	108.94
04	Visual	104.557
04	Visual	59.2145
04	Visual	125.528
04	Visual	140.128
04	Visual	130.432
04	Visual	35.6551
04	Visual	93.5051
04	Visual	22.8594
04	Visual	92.2417
04	Visual	81.6757
04	Visual	65.6011
04	Visual	97.7564
04	Visual	84.4158
04	Visual	115.841
04	Visual	44.1789
04	Visual	121.924
04	Visual	71.8698
04	Visual	153.809
04	Visual	87.4493
04	Visual	113.872
04	Visual	135.84
04	Visual	81.7864
04	Visual	84.4387
04	Visual	129.346
04	Visual	89.0874
04	Visual	53.7253
04	Visual	71.7014
04	Visual	81.9487
04	Visual	85.3052
04	Visual	108.998
04	Visual	177.42
04	Visual	80.7574
04	Visual	72.5871
04	Visual	85.2682
04	Visual	83.5532
04	Visual	84.0171
04	Visual	94.9388
04	Visual	163.423
04	Visual	97.5808
04	Visual	100.589
04	Visual	123.488
04	Visual	112.452
04	Visual	98.2596
04	Visual	65.4044
04	Visual	100.919
04	Visual	93.4703
04	Visual	103.202
04	Visual	117.012
04	Visual	111.816
04	Visual	78.553
04	Visual	62.8036
04	Visual	119.333
04	Visual	96.6256
04	Visual	85.2014
04	Visual	42.3387
04	Visual	123.256
04	Visual	127.975
04	Visual	132.38
04	Visual	75.6899
04	Visual	117.134
04	Visual	153.945
04	Visual	69.886
04	Visual	73.0224
04	Visual	100.831
04	Visual	124.17
04	Visual	92.837
04	Visual	76.0788
04	Visual	148.036
04	Visual	117.815
04	Visual	109.612
04	Visual	87.1603
05	Visual	2.64458
05	Visual	25.6008
05	Visual	12.995
05	Visual	35.8493
05	Visual	26.8991
05	Visual	7.53277
05	Visual	14.783
05	Visual	94.9895
05	Visual	37.0379
05	Visual	19.1458
05	Visual	23.4687
05	Visual	141.675
05	Visual	107.722
05	Visual	91.2249
05	Visual	102.909
05	Visual	137.756
05	Visual	63.3729
05	Visual	53.809
05	Visual	80.0153
05	Visual	77.4026
05	Visual	108.119
05	Visual	128.864
05	Visual	92.2628
05	Visual	115.423
05	Visual	107.192
05	Visual	149.416
05	Visual	77.0906
05	Visual	109.231
05	Visual	105.048
05	Visual	110.663
05	Visual	122.569
05	Visual	70.9561
05	Visual	139.063
05	Visual	136.267
05	Visual	113.07
05	Visual	180.644
05	Visual	148.242
05	Visual	183.451
05	Visual	125.478
05	Visual	83.5502
05	Visual	115.06
05	Visual	53.1762
05	Visual	72.0617
05	Visual	57.7647
05	Visual	79.9452
05	Visual	73.6261
05	Visual	123.065
05	Visual	64.1744
05	Visual	108.735
05	Visual	143.789
05	Visual	79.4968
05	Visual	81.4145
05	Visual	105.263
05	Visual	118.668
05	Visual	162.366
05	Visual	117.839
05	Visual	109.442
05	Visual	126.245
05	Visual	141.808
05	Visual	113.197
05	Visual	129.898
05	Visual	83.7537
05	Visual	113.4
05	Visual	130.346
05	Visual	156.594
05	Visual	183.271
05	Visual	106.862
05	Visual	80.9967
05	Visual	94.4801
05	Visual	104.635
05	Visual	54.7137
05	Visual	125.898
05	Visual	123.663
05	Visual	127.254
05	Visual	77.6906
05	Visual	114.135
05	Visual	137.493
05	Visual	107.365
05	Visual	119.753
05	Visual	70.4683
05	Visual	77.9848
05	Visual	87.2017
05	Visual	52.3402
05	Visual	43.7869
05	Visual	36.557
05	Visual	115.17
05	Visual	71.6124
05	Visual	119.056
05	Visual	103.864
05	Visual	76.6419
05	Visual	118.814
05	Visual	113.913
05	Visual	117.341
05	Visual	92.4134
05	Visual	58.6535
05	Visual	128.009
05	Visual	91.1173
05	Visual	85.7758
05	Visual	104.863
05	Visual	93.1073
06	Visual	49.1797
06	Visual	58.9546
06	Visual	71.7596
06	Visual	36.2206
06	Visual	77.8251
06	Visual	59.7679
06	Visual	42.641
06	Visual	0
06	Visual	56.4061
06	Visual	22.1396
06	Visual	24.0151
06	Visual	57.8005
06	Visual	114.359
06	Visual	140.055
06	Visual	90.2715
06	Visual	72.6167
06	Visual	87.8482
06	Visual	158.425
06	Visual	125.742
06	Visual	113.755
06	Visual	77.0747
06	Visual	200.612
06	Visual	126.412
06	Visual	177.96
06	Visual	132.107
06	Visual	104.833
06	Visual	152.565
06	Visual	108.442
06	Visual	97.2954
06	Visual	149.643
06	Visual	145.502
06	Visual	143.564
06	Visual	169.305
06	Visual	158.308
06	Visual	137.314
06	Visual	101.614
06	Visual	91.8894
06	Visual	130.894
06	Visual	66.2859
06	Visual	134.265
06	Visual	126.657
06	Visual	81.2081
06	Visual	147.422
06	Visual	88.7227
06	Visual	71.5299
06	Visual	95.6817
06	Visual	82.1371
06	Visual	135.307
06	Visual	61.5643
06	Visual	95.8425
06	Visual	94.933
06	Visual	66.0022
06	Visual	95.3545
06	Visual	144.839
06	Visual	118.487
06	Visual	130.24
06	Visual	89.1422
06	Visual	135.361
06	Visual	164.168
06	Visual	72.6235
06	Visual	148.127
06	Visual	125.387
06	Visual	56.029
06	Visual	110.438
06	Visual	74.0998
06	Visual	144.263
06	Visual	123.86
06	Visual	111.483
06	Visual	107.975
06	Visual	164.401
06	Visual	143.004
06	Visual	97.5667
06	Visual	138.129
06	Visual	83.5337
06	Visual	189.571
06	Visual	145.846
06	Visual	85.4604
06	Visual	110.433
06	Visual	103.776
06	Visual	138.25
06	Visual	55.0118
06	Visual	100.542
06	Visual	159.995
06	Visual	99.6176
06	Visual	54.0061
06	Visual	82.3079
06	Visual	109.633
06	Visual	56.4334
06	Visual	63.8607
06	Visual	83.7096
06	Visual	95.8115
06	Visual	37.7249
06	Visual	78.1566
06	Visual	115.374
06	Visual	77.5647
06	Visual	70.7087
06	Visual	96.0156
06	Visual	83.3143
06	Visual	81.6843
06	Visual	77.3177
08	Visual	7.1833
08	Visual	53.4104
08	Visual	64.6722
08	Visual	47.5217
08	Visual	29.7926
08	Visual	97.4964
08	Visual	1.56207
08	Visual	105.119
08	Visual	65.8144
08	Visual	16.1896
08	Visual	7.15812
08	Visual	111.784
08	Visual	120.706
08	Visual	117.872
08	Visual	76.0494
08	Visual	72.103
08	Visual	85.973
08	Visual	96.6641
08	Visual	209.991
08	Visual	89.0121
08	Visual	72.5971
08	Visual	126.076
08	Visual	61.3149
08	Visual	126.502
08	Visual	94.543
08	Visual	113.344
08	Visual	103.679
08	Visual	124.657
08	Visual	150.927
08	Visual	59.5644
08	Visual	106.569
08	Visual	147.839
08	Visual	170.299
08	Visual	97.6088
08	Visual	119.421
08	Visual	76.441
08	Visual	173.889
08	Visual	140.692
08	Visual	55.4208
08	Visual	176.029
08	Visual	101.543
08	Visual	186.314
08	Visual	116.203
08	Visual	132.071
08	Visual	111.443
08	Visual	89.9932
08	Visual	67.8137
08	Visual	127.698
08	Visual	71.3301
08	Visual	79.5376
08	Visual	109.732
08	Visual	79.1083
08	Visual	178.644
08	Visual	73.768
08	Visual	87.9031
08	Visual	109.924
08	Visual	64.7808
08	Visual	83.1664
08	Visual	91.5561
08	Visual	140.464
08	Visual	119.503
08	Visual	106.257
08	Visual	109.102
08	Visual	102.935
08	Visual	92.2662
08	Visual	103.701
08	Visual	93.8267
08	Visual	154.844
08	Visual	99.9725
08	Visual	91.3006
08	Visual	48.351
08	Visual	134.519
08	Visual	91.6834
08	Visual	95.9173
08	Visual	71.4578
08	Visual	132.72
08	Visual	58.4186
08	Visual	89.2564
08	Visual	67.2047
08	Visual	121.687
08	Visual	183.807
08	Visual	40.0753
08	Visual	86.5929
08	Visual	108.791
08	Visual	110.918
08	Visual	65.517
08	Visual	116.316
08	Visual	62.7526
08	Visual	156.083
08	Visual	109.264
08	Visual	114.382
08	Visual	106.941
08	Visual	114.841
08	Visual	61.4286
08	Visual	65.9713
08	Visual	122.745
08	Visual	68.8552
08	Visual	100.055
08	Visual	164.702
10	Visual	32.074
10	Visual	61.9559
10	Visual	35.3101
10	Visual	43.4283
10	Visual	0
10	Visual	14.6773
10	Visual	73.5397
10	Visual	93.3602
10	Visual	8.14489
10	Visual	44.035
10	Visual	75.4103
10	Visual	19.6144
10	Visual	51.5613
10	Visual	33.0598
10	Visual	56.9454
10	Visual	64.2148
10	Visual	37.9834
10	Visual	140.071
10	Visual	186.484
10	Visual	109.051
10	Visual	114.869
10	Visual	169.92
10	Visual	129.17
10	Visual	93.412
10	Visual	152.956
10	Visual	106.233
10	Visual	73.1782
10	Visual	70.9018
10	Visual	128.29
10	Visual	133.335
10	Visual	94.6442
10	Visual	143.379
10	Visual	36.9062
10	Visual	136.468
10	Visual	111.042
10	Visual	91.4867
10	Visual	100.107
10	Visual	13.4522
10	Visual	181.396
10	Visual	146.111
10	Visual	87.2551
10	Visual	76.8268
10	Visual	42.7297
10	Visual	112.527
10	Visual	77.5963
10	Visual	118.674
10	Visual	76.327
10	Visual	116.863
10	Visual	50.8515
10	Visual	79.0254
10	Visual	74.0617
10	Visual	141.053
10	Visual	92.3191
10	Visual	49.1046
10	Visual	111.06
10	Visual	170.117
10	Visual	113.953
10	Visual	119.591
10	Visual	105.427
10	Visual	89.8336
10	Visual	74.685
10	Visual	52.8284
10	Visual	120.402
10	Visual	100.49
10	Visual	68.9276
10	Visual	87.0161
10	Visual	100.406
10	Visual	125.917
10	Visual	80.8833
10	Visual	57.4743
10	Visual	113.188
10	Visual	105.454
10	Visual	167.641
10	Visual	84.1237
10	Visual	90.6677
10	Visual	88.4524
10	Visual	149.506
10	Visual	159.918
10	Visual	100.691
10	Visual	146.699
10	Visual	145.451
10	Visual	100.211
10	Visual	106.808
10	Visual	117.905
10	Visual	112.727
10	Visual	109.231
10	Visual	96.7498
10	Visual	70.4229
10	Visual	50.9153
10	Visual	134.47
10	Visual	117.161
10	Visual	167.893
10	Visual	111.383
10	Visual	38.3222
10	Visual	117.285
10	Visual	108.71
10	Visual	70.7755
10	Visual	104.122
10	Visual	115.374
10	Visual	118.087
10	Visual	153.358
10	Visual	112.208
10	Visual	95.8699
10	Visual	118.251
10	Visual	98.9096
10	Visual	68.0744
10	Visual	133.417
10	Visual	101.423
10	Visual	68.0347
10	Visual	60.3458
10	Visual	122.551
10	Visual	126.471
10	Visual	112.633
10	Visual	89.9601
10	Visual	87.6588
10	Visual	61.4489
10	Visual	48.918
10	Visual	76.7273
10	Visual	147.525
10	Visual	50.8703
10	Visual	78.5065
10	Visual	98.741
10	Visual	102.92
10	Visual	90.6316
10	Visual	148.795
10	Visual	92.1708
10	Visual	80.6679
10	Visual	50.7364
10	Visual	131.333
10	Visual	75.0552
10	Visual	126.445
10	Visual	113.387
10	Visual	122.534
10	Visual	80.0575
10	Visual	103.959
10	Visual	84.513
10	Visual	96.5007
10	Visual	132.074
10	Visual	113.878
10	Visual	97.2218
10	Visual	144.631
10	Visual	83.1947
10	Visual	137.053
10	Visual	92.9309
10	Visual	127.665
10	Visual	88.6164
10	Visual	42.7421
10	Visual	132.964
10	Visual	77.2984
10	Visual	97.8446
10	Visual	130.835
10	Visual	81.4013
10	Visual	134.239
10	Visual	116.673
10	Visual	161.781
10	Visual	128.557
10	Visual	72.5294
10	Visual	154.151
10	Visual	72.128
10	Visual	76.8011
10	Visual	123.345
10	Visual	70.835
10	Visual	132.531
10	Visual	131.787
10	Visual	34.079
10	Visual	162.939
10	Visual	115.655
10	Visual	137.711
10	Visual	168.703
10	Visual	119.642
10	Visual	59.0468
10	Visual	70.7547
10	Visual	124.765
10	Visual	63.8614
10	Visual	53.3191
10	Visual	108.266
10	Visual	60.2241
10	Visual	76.7517
10	Visual	89.5467
10	Visual	65.5405
10	Visual	58.9049
10	Visual	68.4535
10	Visual	101.61
10	Visual	131.875
10	Visual	81.4592
10	Visual	107.806
10	Visual	89.3927
10	Visual	74.3318
10	Visual	121.458
10	Visual	107.204
10	Visual	105.558
10	Visual	74.1883
10	Visual	151.154
10	Visual	113.346
10	Visual	99.5116
10	Visual	48.656
10	Visual	53.7267
10	Visual	50.2354
10	Visual	73.5377
10	Visual	46.7476
12	Visual	40.3342
12	Visual	103.161
12	Visual	80.1148
12	Visual	71.6455
12	Visual	18.544
12	Visual	5.83791
12	Visual	45.9986
12	Visual	12.7756
12	Visual	98.2157
12	Visual	0.964306
12	Visual	29.5423
12	Visual	119.657
12	Visual	91.6655
12	Visual	129.311
12	Visual	205.765
12	Visual	108.861
12	Visual	64.9735
12	Visual	76.6811
12	Visual	31.4161
12	Visual	178.219
12	Visual	103.866
12	Visual	88.2556
12	Visual	108.991
12	Visual	88.3349
12	Visual	101.267
12	Visual	62.2556
12	Visual	90.1968
12	Visual	210.198
12	Visual	123.985
12	Visual	135.982
12	Visual	208.868
12	Visual	123.442
12	Visual	101.269
12	Visual	97.6208
12	Visual	156.55
12	Visual	62.3842
12	Visual	69.903
12	Visual	67.3581
12	Visual	138.945
12	Visual	186.688
12	Visual	108.036
12	Visual	87.7874
12	Visual	127.37
12	Visual	99.4453
12	Visual	97.4285
12	Visual	91.07
12	Visual	168.103
12	Visual	140.55
12	Visual	90.0942
12	Visual	137.635
12	Visual	63.5449
12	Visual	166.525
12	Visual	25.0147
12	Visual	56.8692
12	Visual	137.697
12	Visual	98.4257
12	Visual	184.217
12	Visual	89.7813
12	Visual	108.663
12	Visual	112.512
12	Visual	141.163
12	Visual	103.527
12	Visual	45.6941
12	Visual	124.453
12	Visual	95.5515
12	Visual	59.6819
12	Visual	165.274
12	Visual	101.212
12	Visual	128.769
12	Visual	92.7922
12	Visual	132.351
12	Visual	169.191
12	Visual	157.337
12	Visual	116.25
12	Visual	168.486
12	Visual	141.493
12	Visual	85.5107
12	Visual	79
12	Visual	190.787
12	Visual	111.207
12	Visual	192.463
12	Visual	70.2442
12	Visual	201.512
12	Visual	81.0515
12	Visual	133.141
12	Visual	99.3212
12	Visual	89.7325
12	Visual	49.9599
12	Visual	128.957
12	Visual	123.567
12	Visual	110.352
12	Visual	56.1172
12	Visual	106.193
12	Visual	76.5618
12	Visual	89.6091
12	Visual	184.559
12	Visual	36.3733
12	Visual	51.174
12	Visual	169.67
12	Visual	59.6805
12	Visual	68.5856
12	Visual	177.114
12	Visual	37.9379
12	Visual	169.045
12	Visual	134.361
12	Visual	94.2464
12	Visual	97.3578
12	Visual	126.859
12	Visual	106.717
12	Visual	62.6203
12	Visual	71.0951
12	Visual	48.9874
12	Visual	93.5269
12	Visual	177.079
12	Visual	99.847
12	Visual	147.52
12	Visual	48.0527
12	Visual	129.857
12	Visual	79.1205
12	Visual	81.0042
12	Visual	60.6302
12	Visual	133.633
12	Visual	78.2501
12	Visual	113.013
12	Visual	127.502
12	Visual	79.2087
12	Visual	98.4668
12	Visual	150.427
12	Visual	85.0439
12	Visual	109.5
12	Visual	82.4858
12	Visual	100.438
12	Visual	88.4755
12	Visual	162.667
12	Visual	108.589
12	Visual	125.948
12	Visual	83.1839
12	Visual	65.0783
12	Visual	61.7957
12	Visual	81.5072
12	Visual	92.894
12	Visual	92.4353
12	Visual	121.311
12	Visual	87.9047
12	Visual	175.248
12	Visual	83.9967
12	Visual	31.3802
12	Visual	142.348
12	Visual	91.275
12	Visual	49.0583
12	Visual	91.8112
12	Visual	54.7604
12	Visual	37.8875
12	Visual	58.2399
12	Visual	100.388
12	Visual	91.2818
12	Visual	157.949
12	Visual	99.8112
12	Visual	112.462
12	Visual	109.497
12	Visual	168.888
12	Visual	126.878
12	Visual	48.9466
12	Visual	126.367
12	Visual	136.689
12	Visual	120.069
12	Visual	138.528
12	Visual	90.8556
12	Visual	88.9268
12	Visual	143.571
12	Visual	113.304
12	Visual	104.714
12	Visual	68.0353
12	Visual	83.0612
12	Visual	98.5993
12	Visual	92.4055
12	Visual	127.018
12	Visual	24.7638
12	Visual	70.8556
12	Visual	148.956
12	Visual	186.17
12	Visual	155.784
12	Visual	68.741
12	Visual	23.881
12	Visual	92.5809
12	Visual	149.42
12	Visual	91.0638
12	Visual	118.625
12	Visual	136.131
12	Visual	183.434
12	Visual	117.046
12	Visual	109.612
12	Visual	102.804
12	Visual	137.466
12	Visual	90.8825
12	Visual	84.4539
12	Visual	75.9081
12	Visual	163.704
12	Visual	151.788
12	Visual	91.0259
15	Visual	45.051
15	Visual	75.7724
15	Visual	53.6794
15	Visual	0
15	Visual	73.9002
15	Visual	52.4581
15	Visual	70.4847
15	Visual	57.0526
15	Visual	21.8862
15	Visual	76.9317
15	Visual	16.3383
15	Visual	186.341
15	Visual	171.515
15	Visual	135.68
15	Visual	141.369
15	Visual	134.141
15	Visual	177.236
15	Visual	81.1047
15	Visual	155.406
15	Visual	85.1141
15	Visual	76.4335
15	Visual	184.349
15	Visual	180.626
15	Visual	139.475
15	Visual	158.649
15	Visual	86.5101
15	Visual	146.141
15	Visual	118.632
15	Visual	160.815
15	Visual	76.9089
15	Visual	100.449
15	Visual	143.675
15	Visual	142.914
15	Visual	105.855
15	Visual	142.335
15	Visual	104.167
15	Visual	116.397
15	Visual	212.184
15	Visual	146.753
15	Visual	112.818
15	Visual	163.454
15	Visual	34.9896
15	Visual	145.552
15	Visual	97.3528
15	Visual	129.705
15	Visual	124.359
15	Visual	78.8895
15	Visual	122.756
15	Visual	165.195
15	Visual	127.872
15	Visual	149.339
15	Visual	59.3585
15	Visual	137.26
15	Visual	154.037
15	Visual	86.9609
15	Visual	48.067
15	Visual	39.079
15	Visual	142.937
15	Visual	142.216
15	Visual	178.533
15	Visual	180.828
15	Visual	120.917
15	Visual	128.547
15	Visual	190.269
15	Visual	67.4792
15	Visual	81.6781
15	Visual	162.623
15	Visual	108.524
15	Visual	169.33
15	Visual	116.557
15	Visual	163.808
15	Visual	94.1518
15	Visual	113.799
15	Visual	111.435
15	Visual	121.224
15	Visual	175.057
15	Visual	164.738
15	Visual	160.976
15	Visual	131.383
15	Visual	144.329
15	Visual	85.3502
15	Visual	205.374
15	Visual	92.4419
15	Visual	64.2063
15	Visual	87.759
15	Visual	96.6211
15	Visual	89.8331
15	Visual	120.518
15	Visual	85.541
15	Visual	196.286
15	Visual	95.8284
15	Visual	96.6242
15	Visual	155.084
15	Visual	114.113
15	Visual	114.922
15	Visual	168.484
15	Visual	169.091
15	Visual	130.648
15	Visual	162.068
15	Visual	152.5
16	Visual	48.376
16	Visual	78.8849
16	Visual	21.9924
16	Visual	0
16	Visual	16.3
16	Visual	92.4569
16	Visual	54.5385
16	Visual	26.2409
16	Visual	0
16	Visual	2.538
16	Visual	20.6867
16	Visual	124.837
16	Visual	116.333
16	Visual	125.948
16	Visual	147.482
16	Visual	108.164
16	Visual	126.885
16	Visual	114.597
16	Visual	160.46
16	Visual	27.5011
16	Visual	124.543
16	Visual	146.105
16	Visual	114.514
16	Visual	104.322
16	Visual	175.071
16	Visual	54.2238
16	Visual	34.38
16	Visual	140.403
16	Visual	73.0506
16	Visual	103.554
16	Visual	91.068
16	Visual	100.313
16	Visual	78.3418
16	Visual	102.998
16	Visual	49.5244
16	Visual	143.477
16	Visual	129.03
16	Visual	104.377
16	Visual	70.5793
16	Visual	37.382
16	Visual	123.626
16	Visual	186.5
16	Visual	142.056
16	Visual	131.566
16	Visual	45.3885
16	Visual	139.684
16	Visual	125.847
16	Visual	132.285
16	Visual	81.3374
16	Visual	145.508
01	tpDMN	328.446
01	tpDMN	345.056
01	tpDMN	489.728
01	tpDMN	391.407
01	tpDMN	482.508
01	tpDMN	256.336
01	tpDMN	334.28
01	tpDMN	602.418
01	tpDMN	252.27
01	tpDMN	340.432
01	tpDMN	138.522
01	tpDMN	326.604
01	tpDMN	342.329
01	tpDMN	358.054
01	tpDMN	240.464
01	tpDMN	355.312
01	tpDMN	444.847
01	tpDMN	435.194
01	tpDMN	369.651
01	tpDMN	370.486
01	tpDMN	477.8
01	tpDMN	374.523
01	tpDMN	352.387
01	tpDMN	196.504
01	tpDMN	365.129
01	tpDMN	484.322
01	tpDMN	346.885
01	tpDMN	303.128
01	tpDMN	297.545
01	tpDMN	442.405
01	tpDMN	255.97
01	tpDMN	318.667
01	tpDMN	333.117
01	tpDMN	418.27
01	tpDMN	277.325
01	tpDMN	362.516
01	tpDMN	288.732
01	tpDMN	378.38
01	tpDMN	386.649
01	tpDMN	341.644
01	tpDMN	410.039
01	tpDMN	393.317
01	tpDMN	284.322
01	tpDMN	225.925
01	tpDMN	553.997
01	tpDMN	362.4
01	tpDMN	345.847
01	tpDMN	315.025
01	tpDMN	634.991
01	tpDMN	387.15
01	tpDMN	305.155
01	tpDMN	380.376
01	tpDMN	208.675
01	tpDMN	325.503
01	tpDMN	465.806
01	tpDMN	361.285
01	tpDMN	302.114
01	tpDMN	406.593
01	tpDMN	423.222
01	tpDMN	409.375
01	tpDMN	194.699
01	tpDMN	584.093
01	tpDMN	463.173
01	tpDMN	373.119
01	tpDMN	333.095
01	tpDMN	421.386
01	tpDMN	481.872
01	tpDMN	383.853
01	tpDMN	304.36
01	tpDMN	448.175
01	tpDMN	484.542
01	tpDMN	414.438
01	tpDMN	336.53
01	tpDMN	355.818
01	tpDMN	411.901
01	tpDMN	310.239
01	tpDMN	372.981
01	tpDMN	374.682
01	tpDMN	474.753
01	tpDMN	322.151
01	tpDMN	419.529
01	tpDMN	394.005
01	tpDMN	364.414
01	tpDMN	367.718
01	tpDMN	372.077
01	tpDMN	552.085
01	tpDMN	281.721
01	tpDMN	392.814
01	tpDMN	274.23
01	tpDMN	480.713
01	tpDMN	479.907
01	tpDMN	320.874
01	tpDMN	412.741
01	tpDMN	239.11
01	tpDMN	521.065
01	tpDMN	507.517
01	tpDMN	278.873
01	tpDMN	264.31
02	tpDMN	388.91
02	tpDMN	328.202
02	tpDMN	225.532
02	tpDMN	251.132
02	tpDMN	277.843
02	tpDMN	344.969
02	tpDMN	331.501
02	tpDMN	342.132
02	tpDMN	434.312
02	tpDMN	451.925
02	tpDMN	396.927
02	tpDMN	378.098
02	tpDMN	340.919
02	tpDMN	417.524
02	tpDMN	362.065
02	tpDMN	274.678
02	tpDMN	473.193
02	tpDMN	261.926
02	tpDMN	414.549
02	tpDMN	443.115
02	tpDMN	372.85
02	tpDMN	326.667
02	tpDMN	295.256
02	tpDMN	261.403
02	tpDMN	281.337
02	tpDMN	203.582
02	tpDMN	554.893
02	tpDMN	394.469
02	tpDMN	323.303
02	tpDMN	272.452
02	tpDMN	482.29
02	tpDMN	337.97
02	tpDMN	307.614
02	tpDMN	304.731
02	tpDMN	270.645
02	tpDMN	344.621
02	tpDMN	472.716
02	tpDMN	414.608
02	tpDMN	298.288
02	tpDMN	319.714
02	tpDMN	368.385
02	tpDMN	333.47
02	tpDMN	518.925
02	tpDMN	345.051
02	tpDMN	320.107
02	tpDMN	387.524
02	tpDMN	421.48
02	tpDMN	444.599
02	tpDMN	830.125
02	tpDMN	213.089
02	tpDMN	268.896
02	tpDMN	285.657
02	tpDMN	551.585
02	tpDMN	245.458
02	tpDMN	469.654
02	tpDMN	356.294
02	tpDMN	407.715
02	tpDMN	268.786
02	tpDMN	108.576
02	tpDMN	450.194
02	tpDMN	345.216
02	tpDMN	562.85
02	tpDMN	251.353
02	tpDMN	417.792
02	tpDMN	338.482
02	tpDMN	308.794
02	tpDMN	238.872
02	tpDMN	451.648
02	tpDMN	335.592
02	tpDMN	300.841
02	tpDMN	318.524
02	tpDMN	319.622
02	tpDMN	408.549
02	tpDMN	371.656
02	tpDMN	400.514
02	tpDMN	134.475
02	tpDMN	439.047
02	tpDMN	373.135
02	tpDMN	233.196
02	tpDMN	366.928
02	tpDMN	355.498
02	tpDMN	378.664
02	tpDMN	358.986
02	tpDMN	327.223
03	tpDMN	328.471
03	tpDMN	143.119
03	tpDMN	234.784
03	tpDMN	384.428
03	tpDMN	547.812
03	tpDMN	219.353
03	tpDMN	236.668
03	tpDMN	427.908
03	tpDMN	275.863
03	tpDMN	290.601
03	tpDMN	76.6519
03	tpDMN	389.621
03	tpDMN	350.176
03	tpDMN	336.64
03	tpDMN	395.87
03	tpDMN	322.75
03	tpDMN	209.837
03	tpDMN	303.927
03	tpDMN	382.312
03	tpDMN	500.176
03	tpDMN	127.824
03	tpDMN	290.096
03	tpDMN	186.358
03	tpDMN	268.498
03	tpDMN	515.444
03	tpDMN	270.346
03	tpDMN	324.737
03	tpDMN	110.261
03	tpDMN	184.386
03	tpDMN	173.671
03	tpDMN	281.924
03	tpDMN	253.21
03	tpDMN	398.057
03	tpDMN	234.808
03	tpDMN	151.17
03	tpDMN	394.955
03	tpDMN	163.111
03	tpDMN	245.909
03	tpDMN	169.314
03	tpDMN	478.911
03	tpDMN	173.247
03	tpDMN	518.519
03	tpDMN	148.785
03	tpDMN	265.121
03	tpDMN	501.332
03	tpDMN	371.06
03	tpDMN	354.942
03	tpDMN	210.739
03	tpDMN	101.909
03	tpDMN	168.283
03	tpDMN	300.872
03	tpDMN	438.436
03	tpDMN	144.869
03	tpDMN	209.804
03	tpDMN	274.957
03	tpDMN	118.767
03	tpDMN	324.268
03	tpDMN	222.27
03	tpDMN	330.955
03	tpDMN	83.4115
03	tpDMN	422.525
03	tpDMN	305.729
03	tpDMN	245.344
03	tpDMN	505.625
03	tpDMN	228.862
03	tpDMN	113.393
03	tpDMN	125.234
03	tpDMN	272.73
03	tpDMN	154.496
03	tpDMN	384.389
03	tpDMN	285.736
03	tpDMN	88.0731
03	tpDMN	176.445
03	tpDMN	154.738
03	tpDMN	486.535
03	tpDMN	183.77
03	tpDMN	246.152
03	tpDMN	377.542
03	tpDMN	186.497
03	tpDMN	239.102
03	tpDMN	222.213
03	tpDMN	283.489
03	tpDMN	268.867
03	tpDMN	271.231
03	tpDMN	217.445
03	tpDMN	426.644
03	tpDMN	142.254
03	tpDMN	340.23
03	tpDMN	341.69
03	tpDMN	174.933
03	tpDMN	397.86
03	tpDMN	530.849
03	tpDMN	133.213
03	tpDMN	239.611
03	tpDMN	163.248
03	tpDMN	129.406
03	tpDMN	234.895
03	tpDMN	371.125
03	tpDMN	379.853
03	tpDMN	370.366
04	tpDMN	335.27
04	tpDMN	372.262
04	tpDMN	233.476
04	tpDMN	267.409
04	tpDMN	264.825
04	tpDMN	296.528
04	tpDMN	264.606
04	tpDMN	448.13
04	tpDMN	382.522
04	tpDMN	177.172
04	tpDMN	359.095
04	tpDMN	307.473
04	tpDMN	350.973
04	tpDMN	223.808
04	tpDMN	344.824
04	tpDMN	356.414
04	tpDMN	385.213
04	tpDMN	388.967
04	tpDMN	424.899
04	tpDMN	295.102
04	tpDMN	305.949
04	tpDMN	276.753
04	tpDMN	327.548
04	tpDMN	239.699
04	tpDMN	292.927
04	tpDMN	267.929
04	tpDMN	412.427
04	tpDMN	292.794
04	tpDMN	351.432
04	tpDMN	310.832
04	tpDMN	214.612
04	tpDMN	362.04
04	tpDMN	387.55
04	tpDMN	369.717
04	tpDMN	176.24
04	tpDMN	223.817
04	tpDMN	138.085
04	tpDMN	301.038
04	tpDMN	286.919
04	tpDMN	263.183
04	tpDMN	291.136
04	tpDMN	252.566
04	tpDMN	308.921
04	tpDMN	147.699
04	tpDMN	336.31
04	tpDMN	248.961
04	tpDMN	460.382
04	tpDMN	270.099
04	tpDMN	307.271
04	tpDMN	369.08
04	tpDMN	286.808
04	tpDMN	234.096
04	tpDMN	363.874
04	tpDMN	308.33
04	tpDMN	173.08
04	tpDMN	266.387
04	tpDMN	306.39
04	tpDMN	272.491
04	tpDMN	286.888
04	tpDMN	485.86
04	tpDMN	233.204
04	tpDMN	277.687
04	tpDMN	263.127
04	tpDMN	340.463
04	tpDMN	308.635
04	tpDMN	310
04	tpDMN	461.956
04	tpDMN	345.464
04	tpDMN	349.843
04	tpDMN	316.243
04	tpDMN	294.211
04	tpDMN	265.577
04	tpDMN	170.818
04	tpDMN	321.416
04	tpDMN	255.288
04	tpDMN	347.285
04	tpDMN	319.497
04	tpDMN	349.369
04	tpDMN	270.151
04	tpDMN	203.545
04	tpDMN	322.43
04	tpDMN	248.017
04	tpDMN	316.444
04	tpDMN	202.303
04	tpDMN	325.084
04	tpDMN	349.626
04	tpDMN	409.611
04	tpDMN	294.352
04	tpDMN	345.07
04	tpDMN	416.741
04	tpDMN	245.358
04	tpDMN	271.227
04	tpDMN	283.091
04	tpDMN	394.726
04	tpDMN	327.425
04	tpDMN	264.325
04	tpDMN	412.793
04	tpDMN	305.448
04	tpDMN	375.378
04	tpDMN	246.267
05	tpDMN	228.249
05	tpDMN	286.951
05	tpDMN	261.509
05	tpDMN	335.287
05	tpDMN	307.475
05	tpDMN	250.135
05	tpDMN	271.124
05	tpDMN	496.531
05	tpDMN	352.84
05	tpDMN	278.043
05	tpDMN	269.063
05	tpDMN	430.893
05	tpDMN	301.268
05	tpDMN	231.403
05	tpDMN	353.331
05	tpDMN	381.283
05	tpDMN	243.685
05	tpDMN	219.069
05	tpDMN	292.955
05	tpDMN	248.281
05	tpDMN	376.609
05	tpDMN	367.182
05	tpDMN	331.186
05	tpDMN	316.797
05	tpDMN	333.334
05	tpDMN	509.129
05	tpDMN	252.94
05	tpDMN	376.694
05	tpDMN	344.321
05	tpDMN	359.034
05	tpDMN	345.31
05	tpDMN	258.356
05	tpDMN	407.735
05	tpDMN	387.968
05	tpDMN	299.284
05	tpDMN	535.967
05	tpDMN	405.166
05	tpDMN	571.072
05	tpDMN	368.502
05	tpDMN	315.876
05	tpDMN	296.096
05	tpDMN	209.24
05	tpDMN	237.4
05	tpDMN	192.586
05	tpDMN	218.257
05	tpDMN	244.827
05	tpDMN	416.669
05	tpDMN	240.386
05	tpDMN	294.468
05	tpDMN	494.96
05	tpDMN	246.662
05	tpDMN	279.452
05	tpDMN	357.383
05	tpDMN	381.36
05	tpDMN	543.506
05	tpDMN	372.763
05	tpDMN	290.54
05	tpDMN	389.844
05	tpDMN	397.464
05	tpDMN	312.044
05	tpDMN	357.722
05	tpDMN	318.016
05	tpDMN	349.664
05	tpDMN	396.298
05	tpDMN	469.059
05	tpDMN	519.767
05	tpDMN	313.66
05	tpDMN	302.037
05	tpDMN	297.833
05	tpDMN	322.007
05	tpDMN	224.081
05	tpDMN	400.808
05	tpDMN	340.499
05	tpDMN	374.674
05	tpDMN	297.515
05	tpDMN	338.688
05	tpDMN	372.102
05	tpDMN	263.948
05	tpDMN	322.765
05	tpDMN	265.124
05	tpDMN	291.35
05	tpDMN	338.877
05	tpDMN	221.946
05	tpDMN	183.479
05	tpDMN	159.223
05	tpDMN	331.194
05	tpDMN	255.096
05	tpDMN	378.789
05	tpDMN	275.708
05	tpDMN	242.981
05	tpDMN	358.737
05	tpDMN	320.393
05	tpDMN	328.315
05	tpDMN	281.466
05	tpDMN	183.809
05	tpDMN	443.879
05	tpDMN	259.142
05	tpDMN	238.538
05	tpDMN	267.728
05	tpDMN	287.092
06	tpDMN	363.283
06	tpDMN	399.6
06	tpDMN	403.726
06	tpDMN	347.276
06	tpDMN	414.626
06	tpDMN	374.316
06	tpDMN	348.149
06	tpDMN	207.17
06	tpDMN	384.583
06	tpDMN	307.807
06	tpDMN	315.276
06	tpDMN	189.527
06	tpDMN	306.03
06	tpDMN	412.625
06	tpDMN	253.77
06	tpDMN	177.193
06	tpDMN	243.509
06	tpDMN	439.582
06	tpDMN	404.041
06	tpDMN	406.632
06	tpDMN	254.922
06	tpDMN	641.655
06	tpDMN	393.454
06	tpDMN	483.249
06	tpDMN	365.68
06	tpDMN	372.093
06	tpDMN	412.861
06	tpDMN	335.612
06	tpDMN	322.678
06	tpDMN	433.708
06	tpDMN	386.263
06	tpDMN	426.885
06	tpDMN	520.816
06	tpDMN	468.036
06	tpDMN	418.186
06	tpDMN	319.992
06	tpDMN	301.693
06	tpDMN	342.692
06	tpDMN	222.633
06	tpDMN	459.793
06	tpDMN	391.663
06	tpDMN	271.129
06	tpDMN	440.949
06	tpDMN	251.548
06	tpDMN	233.35
06	tpDMN	303.154
06	tpDMN	305.909
06	tpDMN	419.029
06	tpDMN	236.07
06	tpDMN	296.099
06	tpDMN	252.778
06	tpDMN	258.134
06	tpDMN	313.557
06	tpDMN	368.097
06	tpDMN	345.088
06	tpDMN	325.152
06	tpDMN	319.317
06	tpDMN	377.731
06	tpDMN	421.07
06	tpDMN	292.558
06	tpDMN	454.948
06	tpDMN	308.7
06	tpDMN	223.886
06	tpDMN	383.327
06	tpDMN	181.244
06	tpDMN	461.157
06	tpDMN	429.397
06	tpDMN	312.862
06	tpDMN	358.651
06	tpDMN	509.044
06	tpDMN	425.999
06	tpDMN	306.017
06	tpDMN	420.37
06	tpDMN	302.363
06	tpDMN	618.216
06	tpDMN	420.137
06	tpDMN	308.329
06	tpDMN	340.579
06	tpDMN	298.98
06	tpDMN	450.699
06	tpDMN	181.54
06	tpDMN	264.491
06	tpDMN	447.335
06	tpDMN	269.974
06	tpDMN	209.782
06	tpDMN	307.516
06	tpDMN	291.403
06	tpDMN	211.905
06	tpDMN	252.27
06	tpDMN	231.745
06	tpDMN	269.098
06	tpDMN	176.193
06	tpDMN	290.542
06	tpDMN	355.083
06	tpDMN	306.087
06	tpDMN	264.585
06	tpDMN	367.423
06	tpDMN	271.522
06	tpDMN	229.366
06	tpDMN	215.842
07	tpDMN	335.176
07	tpDMN	55.3177
07	tpDMN	196.148
07	tpDMN	438.24
07	tpDMN	302.611
07	tpDMN	149.545
07	tpDMN	310.819
07	tpDMN	498.789
07	tpDMN	381.103
07	tpDMN	264.327
07	tpDMN	287.325
07	tpDMN	371.258
07	tpDMN	228.77
07	tpDMN	272.139
07	tpDMN	289.242
07	tpDMN	265.41
07	tpDMN	352.872
07	tpDMN	339.097
07	tpDMN	557.153
07	tpDMN	279.487
07	tpDMN	352.969
07	tpDMN	538.034
07	tpDMN	349.015
07	tpDMN	337.431
07	tpDMN	623.604
07	tpDMN	336.321
07	tpDMN	203.603
07	tpDMN	303.863
07	tpDMN	359.755
07	tpDMN	402.439
07	tpDMN	465.255
07	tpDMN	267.023
07	tpDMN	250.661
07	tpDMN	217.085
07	tpDMN	413.566
07	tpDMN	365.88
07	tpDMN	322.267
07	tpDMN	338.172
07	tpDMN	465.61
07	tpDMN	309.527
07	tpDMN	374.058
07	tpDMN	314.421
07	tpDMN	357.199
07	tpDMN	278.938
07	tpDMN	505.408
07	tpDMN	516.252
07	tpDMN	199.923
07	tpDMN	266.588
07	tpDMN	199.78
07	tpDMN	429.564
07	tpDMN	302.033
07	tpDMN	442.756
07	tpDMN	191.251
07	tpDMN	437.926
07	tpDMN	436.484
07	tpDMN	106.005
07	tpDMN	187.71
07	tpDMN	248.727
07	tpDMN	256.882
07	tpDMN	267.667
07	tpDMN	373.295
07	tpDMN	462.313
07	tpDMN	445.757
07	tpDMN	232.719
07	tpDMN	280.629
07	tpDMN	357.484
07	tpDMN	223.177
07	tpDMN	442.954
07	tpDMN	296.439
07	tpDMN	435.183
07	tpDMN	205.168
07	tpDMN	371.316
07	tpDMN	185.247
07	tpDMN	286.776
07	tpDMN	317.175
07	tpDMN	522.707
07	tpDMN	253.777
07	tpDMN	305.983
07	tpDMN	584.756
07	tpDMN	487.027
07	tpDMN	448.4
07	tpDMN	331.418
07	tpDMN	290.699
07	tpDMN	178.352
07	tpDMN	222.552
07	tpDMN	507.155
07	tpDMN	300.363
07	tpDMN	522.606
07	tpDMN	353.138
07	tpDMN	394.61
07	tpDMN	255.195
07	tpDMN	489.574
07	tpDMN	264.96
07	tpDMN	261.642
07	tpDMN	272.548
07	tpDMN	442.825
07	tpDMN	407.506
07	tpDMN	511.794
07	tpDMN	212.657
10	tpDMN	337.722
10	tpDMN	388.959
10	tpDMN	334.59
10	tpDMN	346.934
10	tpDMN	213.99
10	tpDMN	279.581
10	tpDMN	419.169
10	tpDMN	492.424
10	tpDMN	254.419
10	tpDMN	364.276
10	tpDMN	457.92
10	tpDMN	274.694
10	tpDMN	399.469
10	tpDMN	286.092
10	tpDMN	371.197
10	tpDMN	416.922
10	tpDMN	352.568
10	tpDMN	386.204
10	tpDMN	488.994
10	tpDMN	359.493
10	tpDMN	311.602
10	tpDMN	528.405
10	tpDMN	391.545
10	tpDMN	253.062
10	tpDMN	398.636
10	tpDMN	380.23
10	tpDMN	257.05
10	tpDMN	270.697
10	tpDMN	349.829
10	tpDMN	381.935
10	tpDMN	295.595
10	tpDMN	421.7
10	tpDMN	180.265
10	tpDMN	375.634
10	tpDMN	269.922
10	tpDMN	350.472
10	tpDMN	253.437
10	tpDMN	103.297
10	tpDMN	504.913
10	tpDMN	423.95
10	tpDMN	324.11
10	tpDMN	262.466
10	tpDMN	202.397
10	tpDMN	304.609
10	tpDMN	217.171
10	tpDMN	401.293
10	tpDMN	279.617
10	tpDMN	357.76
10	tpDMN	215.122
10	tpDMN	258.234
10	tpDMN	288.615
10	tpDMN	353.054
10	tpDMN	352.918
10	tpDMN	212.383
10	tpDMN	411.604
10	tpDMN	479.485
10	tpDMN	375.218
10	tpDMN	341.12
10	tpDMN	350.246
10	tpDMN	270.483
10	tpDMN	206.702
10	tpDMN	222.88
10	tpDMN	323.235
10	tpDMN	311.33
10	tpDMN	189.624
10	tpDMN	331.992
10	tpDMN	313.544
10	tpDMN	330.845
10	tpDMN	258.135
10	tpDMN	234.496
10	tpDMN	319.335
10	tpDMN	283.217
10	tpDMN	474.023
10	tpDMN	308.527
10	tpDMN	304.337
10	tpDMN	317.378
10	tpDMN	383.523
10	tpDMN	426.968
10	tpDMN	282.036
10	tpDMN	393.79
10	tpDMN	451.574
10	tpDMN	270.336
10	tpDMN	372.093
10	tpDMN	315.29
10	tpDMN	366.108
10	tpDMN	383.257
10	tpDMN	256.114
10	tpDMN	246.211
10	tpDMN	226.432
10	tpDMN	413.579
10	tpDMN	311.769
10	tpDMN	453.689
10	tpDMN	307.603
10	tpDMN	140.827
10	tpDMN	400.495
10	tpDMN	407.885
10	tpDMN	225.552
10	tpDMN	288.099
10	tpDMN	329.543
10	tpDMN	325.2
10	tpDMN	409.163
10	tpDMN	320.229
10	tpDMN	364.05
10	tpDMN	390.053
10	tpDMN	266.694
10	tpDMN	269.79
10	tpDMN	386.573
10	tpDMN	268.421
10	tpDMN	233.205
10	tpDMN	255.462
10	tpDMN	356.056
10	tpDMN	434.502
10	tpDMN	304.788
10	tpDMN	242.511
10	tpDMN	242.458
10	tpDMN	238.963
10	tpDMN	220.3
10	tpDMN	287.741
10	tpDMN	421.474
10	tpDMN	169.371
10	tpDMN	258.598
10	tpDMN	311.432
10	tpDMN	290.481
10	tpDMN	288.392
10	tpDMN	508.544
10	tpDMN	334.034
10	tpDMN	301.814
10	tpDMN	213.961
10	tpDMN	454.626
10	tpDMN	274.234
10	tpDMN	430.974
10	tpDMN	350.457
10	tpDMN	346.446
10	tpDMN	263.086
10	tpDMN	293.579
10	tpDMN	317.934
10	tpDMN	341.496
10	tpDMN	407.011
10	tpDMN	385.871
10	tpDMN	291.48
10	tpDMN	409.637
10	tpDMN	307.088
10	tpDMN	368.914
10	tpDMN	240.754
10	tpDMN	351.298
10	tpDMN	245.384
10	tpDMN	201.203
10	tpDMN	381.626
10	tpDMN	236.432
10	tpDMN	266.236
10	tpDMN	381.95
10	tpDMN	259.162
10	tpDMN	366.612
10	tpDMN	336.798
10	tpDMN	449.26
10	tpDMN	447.754
10	tpDMN	248.361
10	tpDMN	488.593
10	tpDMN	247.136
10	tpDMN	258.428
10	tpDMN	336.785
10	tpDMN	271.206
10	tpDMN	478.148
10	tpDMN	361.678
10	tpDMN	163.132
10	tpDMN	430.346
10	tpDMN	302.235
10	tpDMN	378.943
10	tpDMN	475.444
10	tpDMN	326.66
10	tpDMN	229.925
10	tpDMN	213.971
10	tpDMN	312.84
10	tpDMN	249.241
10	tpDMN	226.875
10	tpDMN	351.591
10	tpDMN	205.512
10	tpDMN	213.079
10	tpDMN	332.431
10	tpDMN	258.807
10	tpDMN	243.375
10	tpDMN	274.804
10	tpDMN	370.708
10	tpDMN	327.79
10	tpDMN	257.326
10	tpDMN	304.091
10	tpDMN	283.322
10	tpDMN	288.798
10	tpDMN	347.498
10	tpDMN	293.588
10	tpDMN	298.784
10	tpDMN	240.821
10	tpDMN	414.547
10	tpDMN	302.203
10	tpDMN	309.971
10	tpDMN	205.725
10	tpDMN	180.1
10	tpDMN	218.502
10	tpDMN	278.893
10	tpDMN	155.083
12	tpDMN	341.922
12	tpDMN	540.008
12	tpDMN	466.205
12	tpDMN	438.342
12	tpDMN	262.817
12	tpDMN	219.186
12	tpDMN	355.005
12	tpDMN	272.596
12	tpDMN	507.019
12	tpDMN	225.671
12	tpDMN	313.32
12	tpDMN	419.081
12	tpDMN	227.601
12	tpDMN	392.727
12	tpDMN	600.463
12	tpDMN	372.262
12	tpDMN	191.972
12	tpDMN	288.358
12	tpDMN	106.055
12	tpDMN	568.693
12	tpDMN	263.842
12	tpDMN	213.329
12	tpDMN	374.245
12	tpDMN	248.683
12	tpDMN	306.945
12	tpDMN	223.711
12	tpDMN	240.159
12	tpDMN	605.61
12	tpDMN	378.399
12	tpDMN	412.353
12	tpDMN	566.2
12	tpDMN	332.33
12	tpDMN	346.867
12	tpDMN	290.82
12	tpDMN	502.11
12	tpDMN	228.15
12	tpDMN	162.685
12	tpDMN	228.494
12	tpDMN	399.425
12	tpDMN	515.677
12	tpDMN	356.176
12	tpDMN	295.957
12	tpDMN	387.224
12	tpDMN	349.289
12	tpDMN	293.919
12	tpDMN	240.394
12	tpDMN	577.714
12	tpDMN	443.61
12	tpDMN	292.917
12	tpDMN	390.254
12	tpDMN	195.558
12	tpDMN	460.375
12	tpDMN	91.8495
12	tpDMN	184.612
12	tpDMN	361.841
12	tpDMN	263.504
12	tpDMN	492.39
12	tpDMN	280.907
12	tpDMN	324.554
12	tpDMN	291.925
12	tpDMN	385.469
12	tpDMN	368.243
12	tpDMN	179.782
12	tpDMN	370.462
12	tpDMN	269.927
12	tpDMN	192.923
12	tpDMN	480.142
12	tpDMN	257.776
12	tpDMN	328.392
[truncated: 1,559 more rows]

[truncated: 2 more sheets: Fig S4, Fig S5]
